# Supplementary material for: Breastfeeding restored the gut microbiota in caesarean section infants and lowered the infection risk in early life
Source: BMC Pediatr. 2020 Nov 25;20:532. doi: 10.1186/s12887-020-02433-x (PMC7690020; doi:10.1186/s12887-020-02433-x)
Supplement: Supplementary file 1 — Additional file 1. [file 12887_2020_2433_MOESM1_ESM.xlsx]

## Sheet: 编号-姓名
A1-0301	郑秀艳		A1-0301	郑秀艳
A1-0305	刘硕		A1-0305	刘硕			出生日期
A1-0309	姜霞		A1-0309	姜霞之子			性别（1男，2女）
A1-0310	赵希		A1-0310	赵希			妊娠周数（W+D）
A1-0311	张海燕		A1-0311	张海燕			喂养方式 （1母乳，2能恩，3普通）
A1-0322	王娟		A1-0322	王娟			分娩方式 （1阴道，2剖宫产）
A1-0406	吴卫卫		A1-0406	吴卫卫			家族过敏史（1有，0无）
A2-0304	唐月涛		A2-0304	唐月涛				0月	1月	2月	3月	4月	5月	6月
A2-0307	邓秀艳		A2-0307	邓秀艳			身高 （cm）
A2-0315	张静静		A2-0315	张静静			体重 （Kg）
A2-0325	苏丹		A2-0325	苏丹			头围 （cm）
A2-0334	王欢		A2-0334	王欢			胸围 （cm）
A2-0347	杨洁		A2-0347	杨洁			上臂围 （cm）
A2-0401	王静		A2-0401	王静之女			皮脂厚度 （cm）
A3-0303	张垚		A3-0303	张垚
A4-0302	赵平		A4-0302	赵平
A4-0303	刘小冉		A4-0303	刘小冉
A4-0304	曹莎莎		A4-0304	曹莎莎
A4-0312	王燕		A4-0312	王燕
A4-0313	王艳华		A4-0313	王艳华
A4-0334	高芳		A4-0334	高芳
A4-0403	李红黎		A4-0403	李红黎
B1-0303	霍立茹		B1-0303	霍立茹
B1-0402	张欣		B1-0402	张欣
B1-0404	安亚娜		B1-0404	安亚娜
B1-0406	郭小倩		B1-0406	郭小倩
B2-0201	程苍言		B2-0201	程苍言
B2-0302	张茜		B2-0302	张茜之女
B2-0312	张丽平		B2-0312	张丽平
B2-0313	杨俊霞		B2-0313	杨俊霞
B2-0322	包书新		B2-0322	包书新
B2-0331	冯红		B2-0331	冯红
B2-0335	宗芳		B2-0335	宗芳
B2-0401	李亚琴		B2-0401	李亚琴
B2-0405	孟云		B2-0405	孟云之子
B2-0423	楚雪菲		B2-0423	楚雪菲
B3-0301	苗荟		B3-0301	苗荟
B4-0311	王丽娜		B4-0311	王丽娜
C1-0302	成翕悦		C1-0302	成翕悦
C2-0201	陆亚婷（缺出生）		C2-0201	陆亚婷
C2-0302	董贺佳		C2-0302	董贺佳
C2-0304	张文佳		C2-0304	张文佳
C2-0305	鲍玉辉		C2-0305	鲍玉辉
C2-0306	杨会贞		C2-0306	杨会贞
C2-0307	韩静		C2-0307	韩静
C2-0311	秦苗苗		C2-0311	秦苗苗
C2-0312	王红敏（缺出生）		C2-0312	王红敏
C2-0401	杨学兰		C2-0401	杨学兰
C3-0202	田菊改（缺出生）		C3-0202	田菊改
C3-0301	刘雅建子		C3-0301	刘雅建之子
C3-0305	姚莉		C3-0305	姚莉之子
C3-0307	刘孟坤		C3-0307	刘孟坤
C4-0305	黄素影		C4-0305	黄素影
C4-0306	魏佳		C4-0306	魏佳
C4-0307	郑田琼		C4-0307	郑田琼
C4-0309	徐云茹		C4-0309	徐云茹
C4-0310	丁虹艺		C4-0310	丁虹艺
C4-0311	李静		C4-0311	李静

## Sheet: 样本信息表-原来的数据
										都是足月的(>37周)	3个相关变量							0月						1月						2月						3月						4月						5月
编号	姓名	1天	3天	7天	1月	3月	6月	出生日期	性别 （1男，2女）	妊娠周数（W+D）	喂养方式（1母乳，2能恩，3普通）	分娩方式（1阴道，2剖宫产）	家族过敏史（1有，0无）	1岁时呼吸道感染次数	1岁时感染性腹泻次数	3岁时呼吸道感染次数	3岁时感染性腹泻次数	身高0月（cm）	体重0月（Kg）	头围0月（cm）	胸围0月（cm）	上臂围0月（cm）	皮脂厚度0月（cm）	身高1月（cm）	体重1月（Kg）	头围1月（cm）	胸围1月（cm）	上臂围1月（cm）	皮脂厚度1月（cm）	身高2月（cm）	体重2月（Kg）	头围2月（cm）	胸围2月（cm）	上臂围2月（cm）	皮脂厚度2月（cm）	身高3月（cm）	体重3月（Kg）	头围3月（cm）	胸围3月（cm）	上臂围3月（cm）	皮脂厚度3月（cm）	身高4月（cm）	体重4月（Kg）	头围4月（cm）	胸围4月（cm）	上臂围4月（cm）	皮脂厚度4月（cm）	身高5月（cm）	体重5月（Kg）
A1-0301	郑秀艳	1813010031	1813010032		1813010033	1813010034	1813010035	2011-12-15	2	39	1	1	1	2	2	7	1	50	2.95	36	31	11	0.3	57.2	5	38.5	37.5	13	1.4	57.6	5.6	38.5	38	13	1.5	60.2	6.25	39.5	41	14.3	1.4	63	6.9	41	41.5	14	1.6	65.7	7.2
A1-0305	刘硕	1813010085			1813010086	1813010087	1813010088	2011-12-30	1	38+4	1	1	1	3	1	3	1	50	3.27	35	35	14	0.3	54.6	5	37	42.5	12	1.3	58.4	6.4	39.5	42.5	15	1.5	62.3	7.5	41.5	46	15	1.4	66	8.25	42.9	45	15.5	1.6	67.6	8.75
A1-0309	姜霞之子	1813010040	1813010041	1813010042	1813010043	1813010044		2012-03-07	1	38+2	1	1	1	2	3	6	2	50	2.9	32	31	10	0.36	57	4.65	37	37	12	1.2	60.7	5.65	39.5	41	13.5	1.4	63.7	6.53	40.8	40.5	14	1.3	64.3	6.85	41.5	41	14	1.3	67.5	7.5
A1-0310	赵希	1813010093	1813010094	1813010095	1813010096			2012-03-28	1	38+3	1	1	1	3	1	3	3	49	3.1	34	32	12	1	56.5	4.55	38	36.3	11.5	1.4	61	5.43	38.6	37.4	12.8	1.2	63.9	6.04	39.1	38.5	13.2	1.2	67.5	6.92	39.3	40.1	14.3	1.1	68.4	6.88
A1-0311	张海燕	1813010063	1813010064	1813010065	1813010066	1813010067	1813010068	2012-03-24	1	39	1	1	1	4	2	4	2	51	3.6	36	33	12	0.8	53.4	4.55	36	35.7	12	1.5	57.3	5.58	38.4	40.2	13.8	1.3	61.2	6.6	40	40	15	1.2	65	7.75	41.4	41.2	15.5	1.6	66.2	8.4
A1-0322	王娟	1813010014	1813010015		1813010016	1813010017	1813010018	2012-09-18	1	40+6	1	1	1	1	1	3	1	50	3.15	34	32	11	0.9	56.4	4.65	36.3	37.2	12	1.2	61.3	6.15	37.5	40	13	1.3	64.5	7.15	39.3	41	13.5	1.6	67.5	7.86	40.7	42.5	14.3	1.4	69.8	8.82
A1-0406	吴卫卫		1813010049	1813010050	1813010051		1813010052	2012-03-21	1	38+2	1	1	1	3	2	4	0	53	3.45	32	33	11	1.1	58.5	5.35	37.3	37.3	12.3	1.5	59	6.25	40.5	41	14	1.6	61.6	6.5	41.2	42	14.1	1.4	64	7	41.9	41.4	13.8	1.3	66.4	7.8
A2-0304	唐月涛	1813010005	1813010006	1813010007		1813010008	1813010009	2012-03-08	2	40+3	1	1	0	3	1	3	1	51	3.4	34	33	11	0.8	54.6	4.9	38	38	12.5	1.2	59	6.25	39.5	42	14	1.8	61.8	7.15	40.8	43	15	1.7	62	7.75	41.7	43	16	1.7	65.6	8.3
A2-0307	邓秀艳	1813010079	1813010080	1813010081	1813010082	1813010083	1813010084	2012-03-15	1	38+5	1	1	0	1	0	3	2	51	3.2	35	32	10.5	0.4	53	4.9	37.5	39	12	1.4	57.5	6.4	40	41	13.5	1.7	61.5	7.41	40	42.5	15	1.6	62	8.3	42.5	45.5	15	1.8	66.6	8.6
A2-0315	张静静	1813010074	1813010075	1813010076		1813010077	1813010078	2012-04-26	2	39+1	1	1	0	4	2	4	0	50	3.1	32	32	11.5	1.1	53	4.3	36	36	11.5	1.5	58.5	5.31	38.1	38.2	11.5	1.4	63.2	6.42	40	40.5	13	1.7	63.4	6.85	41	40	13.7	1.7	65.3	7.5
A2-0325	苏丹	1813010097		1813010098	1813010099		1813010100	2012-06-12	1	37+6	1	1	0	2	1	4	1	50	3.1	32	33	11	1.1	53.5	4.7	36	36.5	11.5	1.4	58.5	5.85	37.8	39.3	14	1.4	63.2	7.2	39.3	39.8	14.2	1.5	66	8.2	42	46.5	14.7	2	69.6	9
A2-0334	王欢	1813010053	1813010054	1813010055	1813010056	1813010057	1813010058	2012-08-23	1	40+3	1	1	0	1	1	3	1	50	3.25	33	35	12	1	53.5	4.5	36.3	37	14	1.3	57.4	6.03	38.6	41	14.2	1.4	60.5	7.3	41	43	15.8	1.5	62.5	8.21	42.4	43	16.5	1.4	65	9
A2-0347	杨洁	1813010025	1813010026	1813010027	1813010028	1813010029	1813010030	2012-08-10	1	39	1	1	0	2	0	4	2	48	2.65	31	29	11	0.9	53.4	3.68	34	33	10.2	0.9	57	4.88	36	39.2	12.5	1.6	60.8	5.29	37.2	36.7	13	1.4	62.9	5.85	37.6	39.3	13	1.2	64.5	6.25
A2-0401	王静之女		1813010059	1813010060		1813010061	1813010062	2011-12-22	2	38+6	1	1	1	3	2	3	0	51	3.6	36.5	35	11	1	57.3	5.5	38	38.5	12	1.6	59.5	6.3	39.7	40.3	14	1.8	63.5	7.1	41.5	41.5	13.5	1.8	65.2	7.7	42.3	42.7	13.4	1.7	66.5	8
A3-0303	张垚		1813010036	1813010037	1813010038	1813010039		2012-06-06	1	37+6	1	2	1	2	0	3	2	51	4.1	38	37	12	1.2	56.5	5.7	39.3	40.7	12.6	1.4	60.8	7	41	43	14.7	1.6	62.9	8.65	42.5	47.2	16	1.4	68.1	7.6	44.5	49	18	1.8	71	10.77
A4-0302	赵平	1813010069	1813010070	1813010071	1813010072	1813010073		2012-02-19	1	40	1	2	0	4	1	4	1	50	3.2	34.5	34	12	0.5	53	4	36.8	34	10.5	1.2	57.5	5	38	38.5	12	1.4	59.8	6.3	41.3	42.5	14	1.4	63.5	7.75	43	44	16.5	1.7	63.5	8.7
A4-0303	刘小冉	1813010019	1813010020	1813010021	1813010022	1813010023	1813010024	2012-03-11	1	41+5	1	2	0	1	1	3	1	53	4.05	36	35	14	0.8	58	5.7	39	38.5	13	1.6	62	6.8	41.5	42	14	2	65.1	7.55	42	42.3	15	1.6	68	8.1	42.5	42.5	16	1.6	71	8.44
A4-0304	曹莎莎		1813010010	1813010011	1813010012		1813010013	2012-05-02	2	38+6	1	2	0	3	1	4	1	48	2.9	34	33	11.5	1	53.5	4	36.7	36	11.5	1.4	56.4	4.9	37	37.3	13	1.6	60	5.5	38	40.5	14	1.5	61.7	5.8	38.8	38.2	13	1.4	63.7	6.2
A4-0312	王燕	1813010001	1813010002			1813010003	1813010004	2012-03-30	2	38+1	1	2	0	3	1	4	1	50	3.2	33	30	12	0.8	52.4	4.1	35	35	11.5	1.4	59	5.75	38.5	40	13.7	1.6	62	7	39.2	43	15	1.6	65.2	7.65	40.5	43	15	1.6	67.1	8.5
A4-0313	王艳华	1813010089		1813010090	1813010091	1813010092		2012-04-05	1	39+2	2	1	0	2	2	7	2	50	3.45	35	35	12	1.2	55.6	4.7	37.9	37	12	1.8	64	6.81	39.3	41.3	14	1.6	65.1	7.07	42	42.2	14.7	1.5	66.2	7.36	41.8	46	15.3	1.8	67.3	7.6
A4-0334	高芳	1813010045	1813010046	1813010047		1813010048		2012-10-22	1	40+3	1	2	0	3	0	3	0	50	4.4	36	40	12	1	57	4.7	37.5	37.5	11	1.2	60	6.18	39.5	41	14	1.3	64	7.43	42	43.8	14.7	1.6	66.6	8.4	43	46.2	15.2	1.4	68	8.8
A4-0403	李红黎	1813010148		1813010149	1813010150	1813010151		2012-09-12	2	39	1	2	0	4	1	5	1	51	3.55	36.5	35	11.5	1.1	53.2	4.38	36.5	36.1	12.4	1.2	59.2	6.31	39.2	40.8	14	1.2	63	6.85	40	40.5	14.5	1	67	8.2	42.1	44	15	1.2	70.8	9.6
均值±标准差														2.92±0.89	1.69±0.68	3.95±1.25	1.18±0.8
B1-0303	霍立茹	1813010105	1813010106			1813010107	1813010108	2012-10-25	1	40+3	2	1	1	3	1	3	1	53	3.7	35.5	35	11.2	1	57.4	5.22	37	36.7	11.3	1.4	61.5	6.59	40.9	41.6	14	1.8	64.1	7.8	42.6	42.9	14.5	1.4	66	8.39	43.5	45	15.1	1.5	68	8.63
B1-0402	张欣	1813010113	1813010114	1813010115		1813010116	1813010117	2012-07-19	1	39	2	1	2	1	0	4	0	50	3	34	33	11	0.8	55.3	4.6	36.5	36.3	11.1	1.3	60	6.1	49	48.8	13	1.7	65.1	7.4	42	41.8	14	2	66	8.01	43	44.3	15.3	1.8	68.5	8.56
B1-0404	安亚娜	1813010144	1813010145	1813010146		1813010147		2012-10-27	2	40	2	1	1	1	1	7	1	50	3.2	35	35	12	1.1	54	3.35	36.4	32.2	9	1	60.2	5	38	37.7	12.5	1.7	62.7	6.18	41	39.5	13	1.6	65	6.8	42	41	13	1.6	69.5	7.32
B1-0406	郭小倩	1813010127	1813010128	1813010129	1813010130			2012-10-31	1	40	2	1	1	2	2	3	2	50	3.4	35	35	9	0.5	55.2	5.08	36	37	13.4	1.6	59.5	7.2	39.7	41.6	15.1	1.8	61.6	8.1	41.2	43.8	16.4	1.6	65	8.18	42	43.5	16	6.6	66	9.06
B2-0201	程苍言	1813010165		1813010166		1813010167	1813010168	2012-02-15	2	38+5	2	1	0	1	0	3	3	50	3.2	32.5	32	11	1	54.7	4.2	36	37	12	1.2	57	5.7	37.8	40.8	13.8	1.5	60	6	39.5	40	13	1.6	63.1	6.65	41.2	40.5	13.7	1.5	67	7.7
B2-0302	张茜之女		1813010135	1813010136	1813010137	1813010138	1813010139	2012-04-08	2	39	2	1	0	3	0	6	1	54	4.2	35	38	13	1.3	55.7	5.2	36.2	39	12	1.6	62	6.5	41	42	14.3	1.7	65	7.25	39.5	42.5	14.5	1.7	65.3	7.7	39	41	15	1.6	67.8	8.2
B2-0312	张丽平	1813010118	1813010119		1813010120	1813010121	1813010122	2012-10-30	2	40+5	2	1	0	2	1	3	1	48	3.4	34	32.8	10	1	53.9	4.56	35.8	38	11	1.4	57.9	5.86	38	41	13.9	1.6	62.4	6.87	39	41.9	14.2	1.5	64.8	7.6	38.5	40	14.6	1.5	67.2	8
B2-0313	杨俊霞	1813010140	1813010141	1813010142	1813010143			2012-11-23	1	39+6	2	1	0	3	3	3	2	50	3.1	34.5	33	11	1.1	55.5	4.42	38.9	36.1	12.5	1.2	60.8	6.17	41	40.2	14.4	1.4	63.7	6.74	42.1	39.6	13.6	1.4	65	7.37	43.4	41	14.5	1.4	66.4	7.9
B2-0322	包书新	1813010131	1813010132	1813010133			1813010134	2013-01-29	1	40	2	1	0	2	1	4	1	51	3.3	33	34	10.8	0.8	54.5	4.75	37.5	37.2	12.8	1.2	59	6.25	38.8	41.4	14.5	1.3	62	7.14	40.4	42	15.5	1.6	64.7	8.15	41.5	44.2	15.5	1.3	67	8.85
B2-0331	冯红		1813010157	1813010158	1813010159	1813010160		2012-05-20	2	39+5	2	1	0	2	0	5	1	50	3.45	32	35	11	1.2	58	5	37.5	37.5	12	1.5	60.4	6.2	39	40	14.5	1.7	62.9	7	40.3	42.5	14	1.9	66.2	7.7	41	43.1	15.5	1.8	67.8	8.4
B2-0335	宗芳	1813010152	1813010153	1813010154	1813010155	1813010156		2012-05-16	1	41+3	2	1	0	1	1	4	2	48	2.8	33	33	10	1.1	52.6	3.85	37.5	34.5	10.8	1.2	59	6.2	40	40.5	14	1.6	64	7.95	40.3	43.6	16	2	65.5	9.12	42.3	48.7	17	2.2	68	10
B2-0401	李亚琴	1813010101		1813010102	1813010103	1813010104		2012-03-10	2	40+3	2	1	0	1	0	3	0	50	3.2	32	33	11	0.5	55	4.4	37	37	11	1.2	61.2	5.8	38	40	12.5	1.4	63	6.2	40	43	15	1.8	65	6.7	39.7	40	14	1.6	67.8	7.45
B2-0405	孟云之子			1813010123	1813010124	1813010125	1813010126	2012-10-24	1	39+4	2	1	0	2	2	6	2	50	3.5	35.5	33	11	1	54	4.8	38.2	39	13	1.2	58.5	6.16	40	40.5	14	1.4	60.6	6.8	41.5	42.6	14	1.6	62.5	7.2	43.5	44.5	14.3	1.6	63.7	7.9
B2-0423	楚雪菲	1813010169	1813010170	1813010171		1813010172	1813010173	2013-03-20	1	40+4	2	1	0	3	0	3	0	50	3.45	34	33.2	11	0.9	55	4.5	36.5	36	11	1.2	60.1	5.85	38	40.5	13	1.3	64.7	6.7	39.5	40.5	14	1.1	66.5	7.4	40.5	42.5	14.5	1	68.2	7.8
B3-0301	苗荟	1813010161		1813010162		1813010163	1813010164	2012-05-11	1	39+3	2	2	1	1	1	5	1	50	3.25	34	33	10.5	0.8	57	5.06	37	36.5	13	1.2	58.2	5.9	37.5	39	13.5	1.4	61.9	7.3	39.8	41.2	15.4	1.7	63.3	8.65	41.5	46	16.5	1.6	68.2	9.45
B4-0311	王丽娜	1813010109	1813010110	1813010111	1813010112			2012-11-27	1	40+2	2	2	0	3	0	3	0	52	3.1	34	33.1	10.9	1	56	4.05	36.3	35.6	11.8	1.3	59	6.1	37.8	37.9	13.6	1.6	63	7.04	40	42	15.6	1.9	65.2	8.3	41	45.8	26.3	1.4	67.4	9.2
均值±标准差														2.29±0.78	1.77±0.83	4.06±1.34	1.13±0.89
C1-0302	成翕悦	1813010276	1813010277	1813010278	1813010279	1813010280		2012-03-14	2	37+5	3	1	1	6	3	4	0	50	3.1	34.5	31	10	0.3	55.7	4.1	37	35	11.5	1.1	60.9	6.05	41	40	14	1.8	64.2	6.95	41	40.8	15.5	2	65.2	7.5	41	42.5	15	1.7	68.8	8.2
C2-0201	陆亚婷	1813010185	1813010186		1813010187	1813010188	1813010189	2012-04-16	2	40+4	3	1	1	3	2	4	2	53	3.95	38	37	12	0.5	58.4	4.9	37.2	36	11.6	1.2	58.6	5.7	39.1	38.3	12.5	1.4	61.5	7	41.4	41.6	14.5	1.6	66.2	8	42.8	43.5	14	1.3	66.4	8.4
C2-0302	董贺佳	1813010234		1813010235	1813010236	1813010237	1813010238	2012-02-19	2	37+1	3	1	0	5	1	3	2	46	2.3	30	29	10	0.4	50.4	3.5	35.5	33.1	10.3	1.1	55	5	38	40	12.5	1.6	59.5	6.15	40	41	13.5	1.8	61.5	7.3	41.2	43	14.5	1.7	64.3	7.65
C2-0304	张文佳	1813010244	1813010245	1813010246	1813010247	1813010248	1813010249	2012-03-07	2	38+4	3	1	0	3	2	7	1	50	3.6	35	34	13	0.5	52.7	4.5	36.4	38	11.4	1.4	57.8	5.9	38	44.5	13.5	2	60.5	6.78	39.5	43	13	1.6	63	7.4	41	41.5	14	1.8	66	8.1
C2-0305	鲍玉辉	1813010267	1813010268	1813010269		1813010270	1813010271	2012-04-05	2	40+4	3	1	0	4	4	5	1	52	3.6	35	31	12	1.1	56	4.45	35.5	37.5	10.5	1.4	60.4	5.75	38.5	41.3	18.5	1.8	60.9	6.4	40	40.8	13	1.6	63.2	7.2	40.9	42	13.4	1.4	65.6	7.63
C2-0306	杨会贞	1813010174	1813010175	1813010176	1813010177	1813010178	1813010179	2012-03-20	2	40+2	3	1	0	5	1	4	2	51	3.5	36	35	12	1.2	55	4.5	37	37	12	1.4	57	5.75	39.2	43	13.5	1.9	60.7	6.7	40.9	42	14.3	1.7	61.5	7.35	41.3	44	16	1.8	65	7.9
C2-0307	韩静	1813010201	1813010202	1813010203	1813010204	1813010205	1813010206	2012-04-12	2	38+2	3	1	0	5	2	5	1	51	3.37	35	33	12	1.2	54.5	4.4	36	37	11.5	1.2	59.2	5.78	39.5	40	14	1.5	61.2	7.2	40	42.5	14.5	1.6	65.4	8.15	41.2	45.1	15.7	1.6	62.7	9.15
C2-0311	秦苗苗	1813010239	1813010240	1813010241	1813010242	1813010243		202-10-14	1	41+4	3	1	0	4	3	3	2	54	4.3	35	34	12.5	1	59.4	5.65	37	39	12.4	1.3	63	6.47	39	42.5	13.9	1.5	65.2	6.59	40.1	42.5	14	1.4	68.7	8.38	41.5	43	15.3	1.3	71.4	8.7
C2-0312	王红敏	1813010223	1813010224	1813010225	1813010226		1813010227	2013-01-16	1	40	3	1	0	3	4	4	2	50	3.1	34.4	30	10	0.4	56	4.75	37.3	34.2	11.8	1	59.7	5.5	39.5	37	13.1	1.2	62.3	6.7	41	41	15	1.4	64.7	7.49	42.2	42.1	15.1	1.3	69	9.1
C2-0401	杨学兰	1813010262		1813010263	1813010264	1813010265	1813010266	2012-03-07	2	40+1	3	1	0	5	3	5	1	50	3.45	33	35	11	0.6	57.5	4.75	37	37	11	1.4	59.2	5.25	38.5	37.8	12	1.6	57.3	6.14	39.8	40	13	1.7	64.8	6.5	40.8	39.5	13	1.5	66.5	7.12
C3-0202	田菊改	1813010213	1813010214	1813010215	1813010216	1813010217	1813010218	2012-05-21	2	39+2	3	2	0	3	2	7	2	50	3.3	36	33	12	1.1	53.5	4.8	35.5	38	12	1	58.5	5.85	38.5	41	14	1.6	61.8	6.8	39.8	41.5	14.5	1.4	62.4	7.4	40.65	43.4	14.9	1.2	66.4	7.6
C3-0301	刘雅建之子	1813010219	1813010220			1813010221	1813010222	2011-12-29	1	37+4	3	2	0	5	1	4	1	49	3	33.7	32	10	0.8	55.4	4.8	38	37	12	1.2	57.5	6.3	40	41.5	14.3	1.6	61.7	7.4	41.7	44	15	1.6	64.6	8.2	43	43.4	16	1.8	66.7	8.57
C3-0305	姚莉之子	1813010195	1813010196	1813010197	1813010198	1813010199	1813010200	2012-03-08	1	38+4	3	2	0	2	2	3	0	50	3.3	33	31	11	0.6	56.5	4.85	38	36	12	1.4	60.3	6.1	40.5	41	14	1.6	64.6	7.05	41	44.5	16.5	1.4	67.6	7.65	42.5	44	15	1.4	70.9	8.5
C3-0307	刘孟坤	1813010190	1813010191	1813010192		1813010193	1813010194	2012-04-27	2	38+6	3	2	1	3	2	4	2	49	3.8	34	33.5	11.5	1.5	53.1	4.7	38	37.5	13	1.6	57	5.75	39	40	14	1.2	59	6.54	40	41.5	14.3	1.6	59.8	7.15	41	42	15.7	1.8	63.7	7.75
C4-0305	黄素影	1813010272	1813010273		1813010274	1813010275		2012-04-11	1	39	3	2	0	4	4	5	2	50	3.6	35	34	12	1.2	54.8	4.85	37	36.5	12	1.5	58.3	6.19	38.5	42	14	1.4	61	7	39.5	43	14.5	1.4	61.4	7.5	41.5	45	15	1.4	64.9	8.2
C4-0306	魏佳	1813010256	1813010257	1813010258	1813010259	1813010260	1813010261	2012-04-18	2	40+3	3	2	0	5	3	6	0	50	3.38	33	34	11.5	1.1	55	4	35.6	38	11.5	1.2	58	5.42	38	40.8	13	1.2	61.5	6.8	39.5	42	15	1.6	65.8	8	41	45	15	1.6	66.4	8.53
C4-0307	郑田琼	1813010180	1813010181	1813010182	1813010183	1813010184		2012-04-10	1	39+2	3	2	0	4	1	3	2	48	2.85	35	34.5	11	1.1	52.2	3.85	36.4	35	10.5	1.4	57.2	4.81	39.8	37	12	1.3	61.5	6	39.5	41	13	1.6	64.3	6.75	40.8	41.9	12.9	1.4	67.9	7.45
C4-0309	徐云茹	1813010228	1813010229	1813010230	1813010231	1813010232	1813010233	2012-04-11	1	38+3	3	2	0	3	4	6	1	52	4.05	38	37	13	1.25	55.2	4.8	38.4	37.5	11.5	1.4	59.9	6.13	41.5	40	13	1.2	63	6.9	41	40	13.5	1.3	64.5	7.45	43	42.5	14	1.3	66.2	8.2
C4-0310	丁虹艺	1813010207	1813010208	1813010209	1813010210	1813010211	1813010212	2012-04-27	2	40	3	2	0	4	1	4	2	47	2.85	34	30	10	1	51.5	3.57	36	34	11	1.2	56	4.6	36.3	37	12	1.4	58.2	5.3	38.5	38	12.5	1.2	60.2	5.9	39.1	38.2	13.5	1.4	62.5	6.6
C4-0311	李静	1813010250	1813010251	1813010252	1813010253	1813010254	1813010255	2012-04-20	1	41	3	2	0	5	2	4	1	51	3.75	36	35	12	1.2	55.2	4.95	37.6	38	13	1.4	61.3	6.03	39	40.2	14	1.8	62.5	6.7	40	40.5	15	1.6	66.3	7.4	42	41	15	1.6	68.4	7.8
均值±标准差														4.30±0.98	2.83±1.03	4.5±1.24	1.35±0.75
备注
说明
采样位点	采样人数	采样样本数
6	14	84
5	20	100
4	24	96
总计	58	280
	人数\采样位点	6	5	4
A组	21	5	6	10
B组	17	0	5	12
C组	20	9	9	2
总计	58	14	20	24
先测序，标在3月这一栏的2月份，是指2月多的，1月栏里面的2月，先测序，数据不合适就剔除
[truncated: 10 more columns]

## Sheet: 查看7个时间的数值变化趋势-原来的数据
	身高（cm)									体重（Kg）									头围（cm）									胸围（cm）									上臂围（cm）									皮脂厚度（cm）
编号	0月	1月	2月	3月	4月	5月	6月		编号	0月	1月	2月	3月	4月	5月	6月		编号	0月	1月	2月	3月	4月	5月	6月		编号	0月	1月	2月	3月	4月	5月	6月		编号	0月	1月	2月	3月	4月	5月	6月		编号	0月	1月	2月	3月
A1-0301	50	57.2	57.6	60.2	63	65.7	65.4		A1-0301	2.95	5	5.6	6.25	6.9	7.2	7.36		A1-0301	36	38.5	38.5	39.5	41	42	42.9		A1-0301	31	37.5	38	41	41.5	42	41.5		A1-0301	11	13	13	14.3	14	13.5	14		A1-0301	0.3	1.4	1.5	1.4
A1-0305	50	54.6	58.4	62.3	66	67.6	67.5		A1-0305	3.27	5	6.4	7.5	8.25	8.75	8.86		A1-0305	35	37	39.5	41.5	42.9	44	44		A1-0305	35	42.5	42.5	46	45	44	44.5		A1-0305	14	12	15	15	15.5	15.5	15.5		A1-0305	0.3	1.3	1.5	1.4
A1-0309	50	57	60.7	63.7	64.3	67.5	68		A1-0309	2.9	4.65	5.65	6.53	6.85	7.5	8.15		A1-0309	32	37	39.5	40.8	41.5	43	44.3		A1-0309	31	37	41	40.5	41	44	42.5		A1-0309	10	12	13.5	14	14	14	14.5		A1-0309	0.36	1.2	1.4	1.3
A1-0310	49	56.5	61	63.9	67.5	68.4	68.9		A1-0310	3.1	4.55	5.43	6.04	6.92	6.88	7.01		A1-0310	34	38	38.6	39.1	39.3	40.4	40.1		A1-0310	32	36.3	37.4	38.5	40.1	39.9	41.2		A1-0310	12	11.5	12.8	13.2	14.3	13.8	14.5		A1-0310	1	1.4	1.2	1.2
A1-0311	51	53.4	57.3	61.2	65	66.2	67.4		A1-0311	3.6	4.55	5.58	6.6	7.75	8.4	9.05		A1-0311	36	36	38.4	40	41.4	43.2	42.9		A1-0311	33	35.7	40.2	40	41.2	43	44.3		A1-0311	12	12	13.8	15	15.5	14.1	17.8		A1-0311	0.8	1.5	1.3	1.2
A1-0322	50	56.4	61.3	64.5	67.5	69.8	70.5		A1-0322	3.15	4.65	6.15	7.15	7.86	8.82	8.7		A1-0322	34	36.3	37.5	39.3	40.7	41.5	42		A1-0322	32	37.2	40	41	42.5	43.8	43		A1-0322	11	12	13	13.5	14.3	14.6	15		A1-0322	0.9	1.2	1.3	1.6
A1-0406	53	58.5	59	61.6	64	66.4	69.4		A1-0406	3.45	5.35	6.25	6.5	7	7.8	8.9		A1-0406	32	37.3	40.5	41.2	41.9	42.8	44		A1-0406	33	37.3	41	42	41.4	41.5	44		A1-0406	11	12.3	14	14.1	13.8	13.9	15.8		A1-0406	1.1	1.5	1.6	1.4
A2-0304	51	54.6	59	61.8	62	65.6	66.6		A2-0304	3.4	4.9	6.25	7.15	7.75	8.3	8.7		A2-0304	34	38	39.5	40.8	41.7	42	42.8		A2-0304	33	38	42	43	43	44.7	45.6		A2-0304	11	12.5	14	15	16	15.5	15		A2-0304	0.8	1.2	1.8	1.7
A2-0307	51	53	57.5	61.5	62	66.6	67.2		A2-0307	3.2	4.9	6.4	7.41	8.3	8.6	8.8		A2-0307	35	37.5	40	40	42.5	43.7	44.2		A2-0307	32	39	41	42.5	45.5	44.5	45.7		A2-0307	10.5	12	13.5	15	15	15.2	16		A2-0307	0.4	1.4	1.7	1.6
A2-0315	50	53	58.5	63.2	63.4	65.3	67		A2-0315	3.1	4.3	5.31	6.42	6.85	7.5	8		A2-0315	32	36	38.1	40	41	41.5	42.5		A2-0315	32	36	38.2	40.5	40	40.1	40.5		A2-0315	11.5	11.5	11.5	13	13.7	14	14.4		A2-0315	1.1	1.5	1.4	1.7
A2-0325	50	53.5	58.5	63.2	66	69.6	70.5		A2-0325	3.1	4.7	5.85	7.2	8.2	9	9.55		A2-0325	32	36	37.8	39.3	42	43	44.2		A2-0325	33	36.5	39.3	39.8	46.5	46.5	47.9		A2-0325	11	11.5	14	14.2	14.7	15.6	15.6		A2-0325	1.1	1.4	1.4	1.5
A2-0334	50	53.5	57.4	60.5	62.5	65	67.2		A2-0334	3.25	4.5	6.03	7.3	8.21	9	9.21		A2-0334	33	36.3	38.6	41	42.4	43.1	44.2		A2-0334	35	37	41	43	43	44	45		A2-0334	12	14	14.2	15.8	16.5	16.6	17.5		A2-0334	1	1.3	1.4	1.5
A2-0347	48	53.4	57	60.8	62.9	64.5	66.5		A2-0347	2.65	3.68	4.88	5.29	5.85	6.25	6.5		A2-0347	31	34	36	37.2	37.6	38.9	39		A2-0347	29	33	39.2	36.7	39.3	38	40		A2-0347	11	10.2	12.5	13	13	13	13		A2-0347	0.9	0.9	1.6	1.4
A2-0401	51	57.3	59.5	63.5	65.2	66.5	68		A2-0401	3.6	5.5	6.3	7.1	7.7	8	8.4		A2-0401	36.5	38	39.7	41.5	42.3	43.5	43.5		A2-0401	35	38.5	40.3	41.5	42.7	44	45		A2-0401	11	12	14	13.5	13.4	15	14.3		A2-0401	1	1.6	1.8	1.8
A3-0303	51	56.5	60.8	62.9	68.1	71	70.5		A3-0303	4.1	5.7	7	8.65	7.6	10.77	11.34		A3-0303	38	39.3	41	42.5	44.5	45.5	46		A3-0303	37	40.7	43	47.2	49	48.2	50		A3-0303	12	12.6	14.7	16	18	18	18.5		A3-0303	1.2	1.4	1.6	1.4
A4-0302	50	53	57.5	59.8	63.5	63.5	66.7		A4-0302	3.2	4	5	6.3	7.75	8.7	9.3		A4-0302	34.5	36.8	38	41.3	43	44.5	45.5		A4-0302	34	34	38.5	42.5	44	45.3	47.5		A4-0302	12	10.5	12	14	16.5	17	17.5		A4-0302	0.5	1.2	1.4	1.4
A4-0303	53	58	62	65.1	68	71	71.9		A4-0303	4.05	5.7	6.8	7.55	8.1	8.44	8.98		A4-0303	36	39	41.5	42	42.5	43.3	44.3		A4-0303	35	38.5	42	42.3	42.5	43.4	43.5		A4-0303	14	13	14	15	16	15.2	14.6		A4-0303	0.8	1.6	2	1.6
A4-0304	48	53.5	56.4	60	61.7	63.7	65		A4-0304	2.9	4	4.9	5.5	5.8	6.2	6.5		A4-0304	34	36.7	37	38	38.8	39.4	40		A4-0304	33	36	37.3	40.5	38.2	39	39.5		A4-0304	11.5	11.5	13	14	13	13.2	13.4		A4-0304	1	1.4	1.6	1.5
A4-0312	50	52.4	59	62	65.2	67.1	70		A4-0312	3.2	4.1	5.75	7	7.65	8.5	9.15		A4-0312	33	35	38.5	39.2	40.5	41.8	42.5		A4-0312	30	35	40	43	43	44	45		A4-0312	12	11.5	13.7	15	15	16	15		A4-0312	0.8	1.4	1.6	1.6
A4-0313	50	55.6	64	65.1	66.2	67.3	69.8		A4-0313	3.45	4.7	6.81	7.07	7.36	7.6	8.6		A4-0313	35	37.9	39.3	42	41.8	41	44		A4-0313	35	37	41.3	42.2	46	41.2	45		A4-0313	12	12	14	14.7	15.3	14.3	15.9		A4-0313	1.2	1.8	1.6	1.5
A4-0334	50	57	60	64	66.6	68	68.7		A4-0334	4.4	4.7	6.18	7.43	8.4	8.8	9.3		A4-0334	36	37.5	39.5	42	43	44.3	44.2		A4-0334	40	37.5	41	43.8	46.2	46	47.2		A4-0334	12	11	14	14.7	15.2	16	16.5		A4-0334	1	1.2	1.3	1.6
A4-0403	51	53.2	59.2	63	67	70.8	74.7		A4-0403	3.55	4.38	6.31	6.85	8.2	9.6	8.2		A4-0403	36.5	36.5	39.2	40	42.1	45	42.1		A4-0403	35	36.1	40.8	40.5	44	46.2	44		A4-0403	11.5	12.4	14	14.5	15	16.8	15		A4-0403	1.1	1.2	1.2	1
平均变化比例		1.09404	1.07473	1.05547	1.03916	1.03467	1.02051		平均变化比例		1.40696	1.26394	1.15256	1.09589	1.09295	1.04402		平均变化比例		1.07823	1.05107	1.03737	1.0295	1.02515	1.01259		平均变化比例		1.11061	1.08416	1.03729	1.03007	1.00814	1.02004		平均变化比例		1.02734	1.13384	1.06137	1.03539	1.00946	1.0257
B1-0303	53	57.4	61.5	64.1	66	68	69		B1-0303	3.7	5.22	6.59	7.8	8.39	8.63	9.25		B1-0303	35.5	37	40.9	42.6	43.5	44.3	44.6		B1-0303	35	36.7	41.6	42.9	45	44.8	46		B1-0303	11.2	11.3	14	14.5	15.1	15.1	16		B1-0303	1	1.4	1.8	1.4
B1-0402	50	55.3	60	65.1	66	68.5	70.2		B1-0402	3	4.6	6.1	7.4	8.01	8.56	9.3		B1-0402	34	36.5	49	42	43	44	44.8		B1-0402	33	36.3	48.8	41.8	44.3	44.5	46.9		B1-0402	11	11.1	13	14	15.3	14.5	17		B1-0402	0.8	1.3	1.7	2
B1-0404	50	54	60.2	62.7	65	69.5	70		B1-0404	3.2	3.35	5	6.18	6.8	7.32	7.8		B1-0404	35	36.4	38	41	42	43.3	43.5		B1-0404	35	32.2	37.7	39.5	41	42	42		B1-0404	12	9	12.5	13	13	13.5	14.5		B1-0404	1.1	1	1.7	1.6
B1-0406	50	55.2	59.5	61.6	65	66	67		B1-0406	3.4	5.08	7.2	8.1	8.18	9.06	9.5		B1-0406	35	36	39.7	41.2	42	43	44		B1-0406	35	37	41.6	43.8	43.5	44.5	45		B1-0406	9	13.4	15.1	16.4	16	16.3	16		B1-0406	0.5	1.6	1.8	1.6
B2-0201	50	54.7	57	60	63.1	67	69.3		B2-0201	3.2	4.2	5.7	6	6.65	7.7	8		B2-0201	32.5	36	37.8	39.5	41.2	42	43		B2-0201	32	37	40.8	40	40.5	42	43		B2-0201	11	12	13.8	13	13.7	14.5	15.4		B2-0201	1	1.2	1.5	1.6
B2-0302	54	55.7	62	65	65.3	67.8	69.5		B2-0302	4.2	5.2	6.5	7.25	7.7	8.2	9		B2-0302	35	36.2	41	39.5	39	39.8	42.2		B2-0302	38	39	42	42.5	41	44.8	46.8		B2-0302	13	12	14.3	14.5	15	15	15.5		B2-0302	1.3	1.6	1.7	1.7
B2-0312	48	53.9	57.9	62.4	64.8	67.2	69		B2-0312	3.4	4.56	5.86	6.87	7.6	8	9.2		B2-0312	34	35.8	38	39	38.5	39.7	42.1		B2-0312	32.8	38	41	41.9	40	44.6	46.5		B2-0312	10	11	13.9	14.2	14.6	14.8	15.3		B2-0312	1	1.4	1.6	1.5
B2-0313	50	55.5	60.8	63.7	65	66.4	68.5		B2-0313	3.1	4.42	6.17	6.74	7.37	7.9	8.18		B2-0313	34.5	38.9	41	42.1	43.4	43.9	45		B2-0313	33	36.1	40.2	39.6	41	43	43.3		B2-0313	11	12.5	14.4	13.6	14.5	15.2	14.6		B2-0313	1.1	1.2	1.4	1.4
B2-0322	51	54.5	59	62	64.7	67	67.4		B2-0322	3.3	4.75	6.25	7.14	8.15	8.85	9.2		B2-0322	33	37.5	38.8	40.4	41.5	42.7	44		B2-0322	34	37.2	41.4	42	44.2	41.8	45.5		B2-0322	10.8	12.8	14.5	15.5	15.5	14.6	16		B2-0322	0.8	1.2	1.3	1.6
B2-0331	50	58	60.4	62.9	66.2	67.8	69.6		B2-0331	3.45	5	6.2	7	7.7	8.4	8.85		B2-0331	32	37.5	39	40.3	41	41.8	42.9		B2-0331	35	37.5	40	42.5	43.1	45.8	45.6		B2-0331	11	12	14.5	14	15.5	14.5	14.1		B2-0331	1.2	1.5	1.7	1.9
B2-0335	48	52.6	59	64	65.5	68	72		B2-0335	2.8	3.85	6.2	7.95	9.12	10	11		B2-0335	33	37.5	40	40.3	42.3	45	47		B2-0335	33	34.5	40.5	43.6	48.7	49	49		B2-0335	10	10.8	14	16	17	16	16		B2-0335	1.1	1.2	1.6	2
B2-0401	50	55	61.2	63	65	67.8	68.4		B2-0401	3.2	4.4	5.8	6.2	6.7	7.45	9		B2-0401	32	37	38	40	39.7	40.5	46.8		B2-0401	33	37	40	43	40	41.2	48.8		B2-0401	11	11	12.5	15	14	14.5	15.5		B2-0401	0.5	1.2	1.4	1.8
B2-0405	50	54	58.5	60.6	62.5	63.7	66		B2-0405	3.5	4.8	6.16	6.8	7.2	7.9	8.2		B2-0405	35.5	38.2	40	41.5	43.5	44.2	45		B2-0405	33	39	40.5	42.6	44.5	44.1	45		B2-0405	11	13	14	14	14.3	15.2	15		B2-0405	1	1.2	1.4	1.6
B2-0423	50	55	60.1	64.7	66.5	68.2	70.4		B2-0423	3.45	4.5	5.85	6.7	7.4	7.8	8.45		B2-0423	34	36.5	38	39.5	40.5	41	41.7		B2-0423	33.2	36	40.5	40.5	42.5	43.5	44		B2-0423	11	11	13	14	14.5	14	14.3		B2-0423	0.9	1.2	1.3	1.1
B3-0301	50	57	58.2	61.9	63.3	68.2	69.5		B3-0301	3.25	5.06	5.9	7.3	8.65	9.45	10.58		B3-0301	34	37	37.5	39.8	41.5	43	44.3		B3-0301	33	36.5	39	41.2	46	46.8	48		B3-0301	10.5	13	13.5	15.4	16.5	17.6	18.4		B3-0301	0.8	1.2	1.4	1.7
B4-0311	52	56	59	63	65.2	67.4	68.7		B4-0311	3.1	4.05	6.1	7.04	8.3	9.2	10.1		B4-0311	34	36.3	37.8	40	41	42.8	44.1		B4-0311	33.1	35.6	37.9	42	45.8	46.4	47.8		B4-0311	10.9	11.8	13.6	15.6	26.3	17.4	18.1		B4-0311	1	1.3	1.6	1.9
平均变化比例		1.04647	1.0842	1.05413	1.03403	1.03628	1.02632		平均变化比例		1.29962	1.33705	1.14503	1.1014	1.08488	1.06918		平均变化比例		1.03101	1.06977	1.0264	1.02338	1.02606	1.0283		平均变化比例		1.02701	1.11281	1.02977	1.03304	1.01834	1.031		平均变化比例		1.01069	1.17524	1.05587	1.06089	0.983629	1.02661
C1-0302	50	55.7	60.9	64.2	65.2	68.8	68.1		C1-0302	3.1	4.1	6.05	6.95	7.5	8.2	8.78		C1-0302	34.5	37	41	41	41	42.1	43		C1-0302	31	35	40	40.8	42.5	42.5	43.5		C1-0302	10	11.5	14	15.5	15	16.5	15.6		C1-0302	0.3	1.1	1.8	2
C2-0201	53	58.4	58.6	61.5	66.2	66.4	68.9		C2-0201	3.95	4.9	5.7	7	8	8.4	9.2		C2-0201	38	37.2	39.1	41.4	42.8	43.5	44.6		C2-0201	37	36	38.3	41.6	43.5	43	45.8		C2-0201	12	11.6	12.5	14.5	14	15.1	15.4		C2-0201	0.5	1.2	1.4	1.6
C2-0302	46	50.4	55	59.5	61.5	64.3	66.9		C2-0302	2.3	3.5	5	6.15	7.3	7.65	8.1		C2-0302	30	35.5	38	40	41.2	42	42.5		C2-0302	29	33.1	40	41	43	44	43		C2-0302	10	10.3	12.5	13.5	14.5	15.5	14.8		C2-0302	0.4	1.1	1.6	1.8
C2-0304	50	52.7	57.8	60.5	63	66	66.2		C2-0304	3.6	4.5	5.9	6.78	7.4	8.1	8.6		C2-0304	35	36.4	38	39.5	41	42	42.3		C2-0304	34	38	44.5	43	41.5	45.5	45.7		C2-0304	13	11.4	13.5	13	14	16	14.8		C2-0304	0.5	1.4	2	1.6
C2-0305	52	56	60.4	60.9	63.2	65.6	66.4		C2-0305	3.6	4.45	5.75	6.4	7.2	7.63	7.7		C2-0305	35	35.5	38.5	40	40.9	41.8	42.3		C2-0305	31	37.5	41.3	40.8	42	44	43.5		C2-0305	12	10.5	18.5	13	13.4	14	14.2		C2-0305	1.1	1.4	1.8	1.6
C2-0306	51	55	57	60.7	61.5	65	67.4		C2-0306	3.5	4.5	5.75	6.7	7.35	7.9	8.3		C2-0306	36	37	39.2	40.9	41.3	42.5	43		C2-0306	35	37	43	42	44	43.4	44.2		C2-0306	12	12	13.5	14.3	16	15	16		C2-0306	1.2	1.4	1.9	1.7
C2-0307	51	54.5	59.2	61.2	65.4	62.7	69		C2-0307	3.37	4.4	5.78	7.2	8.15	9.15	9.65		C2-0307	35	36	39.5	40	41.2	43.2	44.5		C2-0307	33	37	40	42.5	45.1	44.8	47.5		C2-0307	12	11.5	14	14.5	15.7	15.6	17.5		C2-0307	1.2	1.2	1.5	1.6
C2-0311	54	59.4	63	65.2	68.7	71.4	71		C2-0311	4.3	5.65	6.47	6.59	8.38	8.7	9		C2-0311	35	37	39	40.1	41.5	42.1	43.4		C2-0311	34	39	42.5	42.5	43	43	45.2		C2-0311	12.5	12.4	13.9	14	15.3	15.2	15		C2-0311	1	1.3	1.5	1.4
C2-0312	50	56	59.7	62.3	64.7	69	71		C2-0312	3.1	4.75	5.5	6.7	7.49	9.1	9.9		C2-0312	34.4	37.3	39.5	41	42.2	44.5	45.4		C2-0312	30	34.2	37	41	42.1	45	45		C2-0312	10	11.8	13.1	15	15.1	16	17.5		C2-0312	0.4	1	1.2	1.4
C2-0401	50	57.5	59.2	57.3	64.8	66.5	69		C2-0401	3.45	4.75	5.25	6.14	6.5	7.12	7.85		C2-0401	33	37	38.5	39.8	40.8	42	42.5		C2-0401	35	37	37.8	40	39.5	42.5	41.8		C2-0401	11	11	12	13	13	14	13.3		C2-0401	0.6	1.4	1.6	1.7
C3-0202	50	53.5	58.5	61.8	62.4	66.4	67.9		C3-0202	3.3	4.8	5.85	6.8	7.4	7.6	8.5		C3-0202	36	35.5	38.5	39.8	40.65	41.1	42.1		C3-0202	33	38	41	41.5	43.4	42.2	41.5		C3-0202	12	12	14	14.5	14.9	14.5	14.7		C3-0202	1.1	1	1.6	1.4
C3-0301	49	55.4	57.5	61.7	64.6	66.7	66.9		C3-0301	3	4.8	6.3	7.4	8.2	8.57	8.9		C3-0301	33.7	38	40	41.7	43	44.3	44.5		C3-0301	32	37	41.5	44	43.4	45	44.5		C3-0301	10	12	14.3	15	16	15	15.5		C3-0301	0.8	1.2	1.6	1.6
C3-0305	50	56.5	60.3	64.6	67.6	70.9	71.4		C3-0305	3.3	4.85	6.1	7.05	7.65	8.5	8.8		C3-0305	33	38	40.5	41	42.5	43	44		C3-0305	31	36	41	44.5	44	44.7	45.4		C3-0305	11	12	14	16.5	15	16	15.8		C3-0305	0.6	1.4	1.6	1.4
C3-0307	49	53.1	57	59	59.8	63.7	64.6		C3-0307	3.8	4.7	5.75	6.54	7.15	7.75	8.6		C3-0307	34	38	39	40	41	42	42.7		C3-0307	33.5	37.5	40	41.5	42	42.5	43		C3-0307	11.5	13	14	14.3	15.7	15.5	16		C3-0307	1.5	1.6	1.2	1.6
C4-0305	50	54.8	58.3	61	61.4	64.9	67.4		C4-0305	3.6	4.85	6.19	7	7.5	8.2	8.4		C4-0305	35	37	38.5	39.5	41.5	41	41.5		C4-0305	34	36.5	42	43	45	43.3	44.2		C4-0305	12	12	14	14.5	15	15.5	16		C4-0305	1.2	1.5	1.4	1.4
C4-0306	50	55	58	61.5	65.8	66.4	69.9		C4-0306	3.38	4	5.42	6.8	8	8.53	9.15		C4-0306	33	35.6	38	39.5	41	41.6	42.2		C4-0306	34	38	40.8	42	45	45.9	45		C4-0306	11.5	11.5	13	15	15	15.7	15		C4-0306	1.1	1.2	1.2	1.6
C4-0307	48	52.2	57.2	61.5	64.3	67.9	68.4		C4-0307	2.85	3.85	4.81	6	6.75	7.45	7.6		C4-0307	35	36.4	39.8	39.5	40.8	42	42.4		C4-0307	34.5	35	37	41	41.9	42.5	44.5		C4-0307	11	10.5	12	13	12.9	13.2	14		C4-0307	1.1	1.4	1.3	1.6
C4-0309	52	55.2	59.9	63	64.5	66.2	68.4		C4-0309	4.05	4.8	6.13	6.9	7.45	8.2	8.8		C4-0309	38	38.4	41.5	41	43	44.15	45		C4-0309	37	37.5	40	40	42.5	43.8	45.5		C4-0309	13	11.5	13	13.5	14	14.5	16		C4-0309	1.25	1.4	1.2	1.3
C4-0310	47	51.5	56	58.2	60.2	62.5	63		C4-0310	2.85	3.57	4.6	5.3	5.9	6.6	6.8		C4-0310	34	36	36.3	38.5	39.1	40.3	41.4		C4-0310	30	34	37	38	38.2	40	41.5		C4-0310	10	11	12	12.5	13.5	13.5	13.5		C4-0310	1	1.2	1.4	1.2
C4-0311	51	55.2	61.3	62.5	66.3	68.4	69		C4-0311	3.75	4.95	6.03	6.7	7.4	7.8	8.3		C4-0311	36	37.6	39	40	42	41.5	43.6		C4-0311	35	38	40.2	40.5	41	41.5	43.1		C4-0311	12	13	14	15	15	15.3	15.5		C4-0311	1.2	1.4	1.8	1.6
平均增长比例		1.09472	1.06995	1.04537	1.04316	1.03794	1.02339		平均增长比例		1.33045	1.26095	1.16417	1.11698	1.08394	1.06069		平均增长比例		1.06171	1.06111	1.02918	1.03015	1.02197	1.01919		平均增长比例		1.10302	1.10064	1.03267	1.02575	1.01935	1.01645		平均增长比例		1.01751	1.16903	1.04525	1.03133	1.02935	1.01492
[truncated: 3 more columns]

## Sheet: 核对数据用
	身高（cm)	体重（Kg）	头围（cm）	胸围（cm）
编号	0月	0月	0月	0月	1月	1月	1月	1月	2月	2月	2月	2月	3月	3月	3月	3月	4月	4月	4月	4月	5月	5月	5月	5月	6月	6月	6月	6月
A1-0301	50	2.95	36	31	57.2	5	38.5	37.5	57.6	5.6	38.5	38	60.2	6.25	39.5	41	63	6.9	41	41.5	65.4	7.2	42	41.5	65.7	7.36	42.9	42	0	0	0	0	0	0	0	0	0	0	0	0	0	0	0	0	0	0	0	0	0
A1-0305	50	3.27	35	35	54.6	5	37	42.5	58.4	6.4	39.5	42.5	62.3	7.5	41.5	44	66	8.25	42.9	44.5	67.5	8.75	44	45	67.6	8.86	44	46	0	0	0	0	0	0	0	0	0	0	0	0	0	0	0	0	0	0	0	0	0
A1-0309	50	2.9	32	31	57	4.65	37	37	60.7	5.65	39.5	40.5	63.7	6.53	40.8	41	64.3	6.85	41.5	41	67.5	7.5	43	42.5	68	8.15	44.3	44	0	0	0	0	0	0	0	0	0	0	0	0	0	0	0	0	0	0	0	0	0
A1-0310	49	3.1	34	32	56.5	4.55	38	36.3	61	5.43	38.6	37.4	63.9	6.04	39.1	38.5	67.5	6.88	39.3	39.9	68.4	6.92	40.1	40.1	68.9	7.01	40.4	41.2	0	0	0	0	0	0	0	0	0	0	0	0	0	0	0	0	0	0	0	0	0
A1-0311	51	3.6	36	33	53.4	4.55	36	35.7	57.3	5.58	38.4	40	61.2	6.6	40	40.2	65	7.75	41.4	41.2	66.2	8.4	42.9	43	67.4	9.05	43.2	44.3	0	0	0	0	0	0	0	0	0	0	0	0	0	0	0	0	0	0	0	0	0
A1-0322	50	3.15	34	32	56.4	4.65	36.3	37.2	61.3	6.15	37.5	40	64.5	7.15	39.3	41	67.5	7.86	40.7	42.5	69.8	8.82	41.5	43	70.5	8.7	42	43.8	0	0	0	0	0	0	0	0	0	0	0	0	0	0	0	0	0	0	0	0	0
A1-0406	53	3.45	32	33	58.5	5.35	37.3	37.3	59	6.25	40.5	41	61.6	6.5	41.2	41.4	64	7	41.9	41.5	66.4	7.8	42.8	42	69.4	8.9	44	44	0	0	0	0	0	0	0	0	0	0	0	0	0	0	0	0	0	0	0	0	0
A2-0304	51	3.4	34	33	54.6	4.9	38	38	59	6.25	39.5	42	61.8	7.15	40.8	43	62	7.75	41.7	43	65.6	8.3	42	44.7	66.6	8.7	42.8	45.6	0	0	0	0	0	0	0	0	0	0	0	0	0	0	0	0	0	0	0	0	0
A2-0307	51	3.2	35	32	53	4.9	37.5	39	57.5	6.4	40	41	61.5	7.41	40	42.5	62	8.3	42.5	45	66.6	8.6	43.7	45.5	67.2	8.8	44.2	45.7	0	0	0	0	0	0	0	0	0	0	0	0	0	0	0	0	0	0	0	0	0
A2-0315	50	3.1	32	32	53	4.3	36	36	58.5	5.31	38.1	38.2	63.2	6.42	40	40	63.4	6.85	41	40.1	65.3	7.5	41.5	40.5	67	8	42.5	42	0	0	0	0	0	0	0	0	0	0	0	0	0	0	0	0	0	0	0	0	0
A2-0325	50	3.1	32	33	53.5	4.7	36	36.5	58.5	5.85	37.8	39.3	63.2	7.2	39.3	39.8	66	8.2	42	46.5	69.6	9	43	46.5	70.5	9.55	44.2	47.9	0	0	0	0	0	0	0	0	0	0	0	0	0	0	0	0	0	0	0	0	0
A2-0334	50	3.25	33	35	53.5	4.5	36.3	37	57.4	6.03	38.6	41	60.5	7.3	41	43	62.5	8.21	42.4	43	65	9	43.1	44	67.2	9.21	44.2	45	0	0	0	0	0	0	0	0	0	0	0	0	0	0	0	0	0	0	0	0	0
A2-0347	48	2.65	31	29	53.4	3.68	34	33	57	4.88	36	36.7	60.8	5.29	37.2	38	62.9	5.85	37.6	39.3	64.5	6.25	38.9	39.6	66.5	6.5	39	40	0	0	0	0	0	0	0	0	0	0	0	0	0	0	0	0	0	0	0	0	0
A2-0401	51	3.6	36.5	35	57.3	5.5	38	38.5	59.5	6.3	39.7	40.3	63.5	7.1	41.5	41.5	65.2	7.7	42.3	42.7	66.5	8	43.5	44	68	8.4	43.5	45	0	0	0	0	0	0	0	0	0	0	0	0	0	0	0	0	0	0	0	0	0
A3-0303	51	4.1	38	37	56.5	5.7	39.3	40.7	60.8	7	41	43	62.9	7.6	42.5	47.2	68.1	8.6	44.5	48.2	70.5	10.77	45.5	49	71	11.34	46	50	0	0	0	0	0	0	0	0	0	0	0	0	0	0	0	0	0	0	0	0	0
A4-0302	50	3.2	34.5	34	53	4	36.8	34	57.5	5	38	38.5	59.8	6.3	41.3	42.5	63.5	7.75	43	44	63.5	8.7	44.5	45.3	66.7	9.3	45.5	47.5	0	0	0	0	0	0	0	0	0	0	0	0	0	0	0	0	0	0	0	0	0
A4-0303	53	4.05	36	35	58	5.7	39	38.5	62	6.8	41.5	42	65.1	7.55	42	42.3	68	8.1	42.5	42.5	71	8.44	43.3	43.4	71.9	8.98	44.3	43.5	0	0	0	0	0	0	0	0	0	0	0	0	0	0	0	0	0	0	0	0	0
A4-0304	48	2.9	34	33	53.5	4	36.7	36	56.4	4.9	37	37.3	60	5.5	38	38.2	61.7	5.8	38.8	39	63.7	6.2	39.4	39.5	65	6.5	40	40.2	0	0	0	0	0	0	0	0	0	0	0	0	0	0	0	0	0	0	0	0	0
A4-0312	50	3.2	33	30	52.4	4.1	35	35	59	5.75	38.5	40	62	7	39.2	43	65.2	7.65	40.5	43	67.1	8.5	41.8	44	70	9.15	42.5	45	0	0	0	0	0	0	0	0	0	0	0	0	0	0	0	0	0	0	0	0	0
A4-0313	50	3.45	35	35	55.6	4.7	37.9	37	64	6.81	39.3	41.2	65.1	7.07	41.8	42.2	66.2	7.36	42	43	67.3	7.6	43	44	69.8	8.6	44	45	0	0	0	0	0	0	0	0	0	0	0	0	0	0	0	0	0	0	0	0	0
A4-0334	50	4.4	36	37.5	57	4.7	37.5	40	60	6.18	39.5	41	64	7.43	42	43.8	66.6	8.4	43	46	68	8.8	44.2	46.5	68.7	9.3	44.3	47.2	0	0	0	0	0	0	0	0	0	0	0	0	0	0	0	0	0	0	0	0	0
A4-0403	51	3.55	36.5	35	53.2	4.38	36.5	36.1	59.2	6.31	39.2	40.5	63	6.85	40	40.8	67	8.2	42.1	44	70.8	8.2	43	44	74.7	9.6	45	46	0	0	0	0	0	0	0	0	0	0	0	0	0	0	0	0	0	0	0	0	0
平均变化比例					1.09404	1.40696	1.07823	1.11782	1.07473	1.26394	1.05107	1.07645	1.05547	1.14454	1.03714	1.03801	1.03916	1.10999	1.02995	1.02896	1.03404	1.07845	1.02416	1.01721	1.02175	1.05975	1.01719	1.02433
B1-0303	53	3.7	35.5	35	57.4	5.22	37	36.7	61.5	6.59	40.9	41.6	64.1	7.8	42.6	42.9	66	8.39	43.5	45	68	8.63	44.3	44.8	69	9.25	44.6	46	0	0	0	0	0	0	0	0	0	0	0	0	0	0	0	0	0	0	0	0	0
B1-0402	50	3	34	33	55.3	4.6	36.5	36.3	60	6.1	39	38.8	65.1	7.4	42	41.8	66	8.01	43	44.3	68.5	8.56	44	44.5	70.2	9.3	44.8	46.9	0	0	0	0	0	0	0	0	0	0	0	0	0	0	0	0	0	0	0	0	0
B1-0404	50	3.2	35	35	54	3.35	36.4	36.2	60.2	5	38	37.7	62.7	6.18	41	39.5	65	6.8	42	41	69.5	7.32	43.3	42	70	7.8	43.5	42	0	0	0	0	0	0	0	0	0	0	0	0	0	0	0	0	0	0	0	0	0
B1-0406	50	3.4	35	35	55.2	5.08	36	37	59.5	7.2	39.7	41.6	61.6	8.1	41.2	43.8	65	8.18	42	44	66	9.06	43	44.5	67	9.5	44	45	0	0	0	0	0	0	0	0	0	0	0	0	0	0	0	0	0	0	0	0	0
B2-0201	50	3.2	32.5	32	54.7	4.2	36	37	57	5.7	37.8	38	60	6	39.5	40	63.1	6.65	41.2	40.5	67	7.7	42	42	69.3	8	43	43	0	0	0	0	0	0	0	0	0	0	0	0	0	0	0	0	0	0	0	0	0
B2-0302	54	4.2	35	38	55.7	5.2	36.2	39	62	6.5	39	42	65	7.25	39.5	42.5	65.3	7.7	39.8	43	67.8	8.2	40	44.8	69.5	9	42.2	46.8	0	0	0	0	0	0	0	0	0	0	0	0	0	0	0	0	0	0	0	0	0
B2-0312	48	3.4	34	32.8	53.9	4.56	35.8	38	57.9	5.86	38	41	62.4	6.87	38.5	41.9	64.8	7.6	39	42.5	67.2	8	39.7	44.6	69	9.2	42.1	46.5	0	0	0	0	0	0	0	0	0	0	0	0	0	0	0	0	0	0	0	0	0
B2-0313	50	3.1	34.5	33	55.5	4.42	38.9	36.1	60.8	6.17	41	39	63.7	6.74	42.1	40.6	65	7.37	43.4	41	66.4	7.9	43.9	43	68.5	8.18	45	43.3	0	0	0	0	0	0	0	0	0	0	0	0	0	0	0	0	0	0	0	0	0
B2-0322	51	3.3	33	34	54.5	4.75	37.5	37.2	59	6.25	38.8	41.4	62	7.14	40.4	42	64.7	8.15	41.5	44.2	67	8.85	42.7	44.8	67.4	9.2	44	45.5	0	0	0	0	0	0	0	0	0	0	0	0	0	0	0	0	0	0	0	0	0
B2-0331	50	3.45	32	35	58	5	37.5	37.5	60.4	6.2	39	40	62.9	7	40.3	42.5	66.2	7.7	41	43.1	67.8	8.4	41.8	45.6	69.6	8.85	42.9	45.8	0	0	0	0	0	0	0	0	0	0	0	0	0	0	0	0	0	0	0	0	0
B2-0335	48	2.8	33	33	52.6	3.85	37.5	34.5	59	6.2	40	40.5	64	7.95	40.3	43.6	65.5	9.12	42.3	48.7	68	10	45	49	72	11	47	49	0	0	0	0	0	0	0	0	0	0	0	0	0	0	0	0	0	0	0	0	0
B2-0401	50	3.2	32	33	55	4.4	37	37	61.2	5.8	38	40	63	6.2	39.7	40	65	6.7	40	43	67.8	7.45	40.5	45	68.4	9	46.8	48.8	0	0	0	0	0	0	0	0	0	0	0	0	0	0	0	0	0	0	0	0	0
B2-0405	50	3.5	35.5	33	54	4.8	38.2	39	58.5	6.16	40	40.5	60.6	6.8	41.5	42.6	62.5	7.2	43.5	44.1	63.7	7.9	44.2	44.5	66	8.2	45	45	0	0	0	0	0	0	0	0	0	0	0	0	0	0	0	0	0	0	0	0	0
B2-0423	50	3.45	34	33.2	55	4.5	36.5	36	60.1	5.85	38	40.5	64.7	6.7	39.5	40.5	66.5	7.4	40.5	42.5	68.2	7.8	41	43.5	70.4	8.45	41.7	44	0	0	0	0	0	0	0	0	0	0	0	0	0	0	0	0	0	0	0	0	0
B3-0301	50	3.25	34	33	57	5.06	37	36.5	58.2	5.9	37.5	39	61.9	7.3	39.8	41.2	63.3	8.65	41.5	46	68.2	9.45	43	46.8	69.5	10.58	44.3	48	0	0	0	0	0	0	0	0	0	0	0	0	0	0	0	0	0	0	0	0	0
B4-0311	52	3.1	34	33.1	56	4.05	36.3	35.6	59	6.1	37.8	37.9	63	7.04	40	42	65.2	8.3	41	45.8	67.4	9.2	42.8	46.4	68.7	10.1	44.1	47.8	0	0	0	0	0	0	0	0	0	0	0	0	0	0	0	0	0	0	0	0	0
平均变化比例					1.04647	1.29962	1.03101	1.03935	1.0842	1.33705	1.05429	1.08487	1.05413	1.14496	1.04025	1.04266	1.03403	1.10155	1.0267	1.04369	1.03628	1.07608	1.02406	1.02196	1.02633	1.08593	1.03155	1.02461
C1-0302	50	3.1	34.5	31	55.7	4.1	37	35	60.9	6.05	41	40	64.2	6.95	41	40.8	65.2	7.5	41	42.5	68.1	8.2	42.1	42.5	68.8	8.78	43	43.5	0	0	0	0	0	0	0	0	0	0	0	0	0	0	0	0	0	0	0	0	0
C2-0201	53	3.95	37.2	36	58.4	4.9	38	37	58.6	5.7	39.1	38.3	61.5	7	41.4	41.6	66.2	8	42.8	43	66.4	8.4	43.5	43.5	68.9	9.2	44.6	45.8	0	0	0	0	0	0	0	0	0	0	0	0	0	0	0	0	0	0	0	0	0
C2-0302		2.3	30	29	50.4	3.5	35.5	33.1	55	5	38	40	59.5	6.15	40	41	61.5	7.3	41.2	43	64.3	7.65	42	43	66.9	8.1	42.5	43.5	1	0	0	0	0	0	0	0	0	0	0	0	0	0	0	0	0	0	0	0	0
C2-0304	50	3.6	35	34	52.7	4.5	36.4	38	57.8	5.9	38	41.5	60.5	6.78	39.5	43	63	7.4	41	44.5	66	8.1	42	45.5	66.2	8.6	42.3	45.7	0	0	0	0	0	0	0	0	0	0	0	0	0	0	0	0	0	0	0	0	0
C2-0305	52	3.6	35	31	56	4.45	35.5	37.5	60.4	5.75	38.5	40.8	60.9	6.4	40	41.5	63.2	7.2	40.9	42	65.6	7.63	41.8	43.5	66.4	7.7	42.3	44	0	0	0	0	0	0	0	0	0	0	0	0	0	0	0	0	0	0	0	0	0
C2-0306	51	3.5	36	35	55	4.5	37	37	57	5.75	39.2	42	60.7	6.7	40.9	43	61.5	7.35	41.3	43.4	65	7.9	42.5	44	67.4	8.3	43	44.2	0	0	0	0	0	0	0	0	0	0	0	0	0	0	0	0	0	0	0	0	0
C2-0307	51	3.37	35	33	54.5	4.4	36	37	59.2	5.78	39.5	40	61.2	7.2	40	42.5	65.4	8.15	41.2	44.5	67.2	9.15	43.2	45	69	9.65	44.5	47.5	0	0	0	0	0	0	0	0	0	0	0	0	0	0	0	0	0	0	0	0	0
C2-0311	54	4.3	35	34	59.4	5.65	37	39	63	6.47	39	42.5	65.2	6.59	40.1	42.5	68.7	8.38	41.5	43	71	8.7	42.1	43	72	9	43.4	45.2	0	0	0	0	0	0	0	0	0	0	0	0	0	0	0	0	0	0	0	0	0
C2-0312	50	3.1	34.4	30	56	4.75	37.3	34.2	59.7	5.5	39.5	37	62.3	6.7	41	41	64.7	7.49	42.2	42.1	69	9.1	44.5	45	71	9.9	45.4	45	0	0	0	0	0	0	0	0	0	0	0	0	0	0	0	0	0	0	0	0	0
C2-0401	50	3.45	33	35	57.3	4.75	37	37	57.9	5.25	38.5	37.8	59.2	6.14	39.8	39.5	64.8	6.5	40.8	41	66.5	7.12	42	41	69	7.85	42.5	42	0	0	0	0	0	0	0	0	0	0	0	0	0	0	0	0	0	0	0	0	0
C3-0202	50	3.3	35.5	33	53.5	4.8	36	38	58.5	5.85	38.5	41	61.8	6.8	39.8	41.5	62.4	7.4	40.65	41.5	66.4	7.6	41.1	42.2	67.9	8.5	42.1	43.5	0	0	0	0	0	0	0	0	0	0	0	0	0	0	0	0	0	0	0	0	0
C3-0301	49	3	33.7	32	55.4	4.8	38	37	57.5	6.3	40	41.5	61.7	7.4	41.7	43.5	64.6	8.2	43	44	66.7	8.57	44.3	44.5	66.9	8.9	44.5	45	0	0	0	0	0	0	0	0	0	0	0	0	0	0	0	0	0	0	0	0	0
C3-0305	50	3.3	33	31	56.5	4.85	38	36	60.3	6.1	40.5	41	64.6	7.05	41	44	67.6	7.65	42.5	44.5	70.9	8.5	43	44.7	71.4	8.8	44	45.4	0	0	0	0	0	0	0	0	0	0	0	0	0	0	0	0	0	0	0	0	0
C3-0307	49	3.8	34	33.5	53.1	4.7	38	37.5	57	5.75	39	40	59	6.54	40	41.5	59.8	7.15	41	42	63.7	7.75	42	42.5	64.6	8.6	42.7	43	0	0	0	0	0	0	0	0	0	0	0	0	0	0	0	0	0	0	0	0	0
C4-0305	50	3.6	35	34	54.8	4.85	37	36.5	58.3	6.19	38.5	42	61	7	39.5	43	61.4	7.5	41	43.3	64.9	8.2	41.5	44.3	67.4	8.4	41.5	45	0	0	0	0	0	0	0	0	0	0	0	0	0	0	0	0	0	0	0	0	0
C4-0306	50	3.38	33	34	55	4	35.6	38	58	5.42	38	40.8	61.5	6.8	39.5	42	65.8	8	41	45	66.4	8.53	41.6	45	69.9	9.15	42.2	45.9	0	0	0	0	0	0	0	0	0	0	0	0	0	0	0	0	0	0	0	0	0
C4-0307	48	2.85	35	34.5	52.2	3.85	36.4	35	57.2	4.81	39.5	37	61.5	6	39.8	41	64.3	6.75	40.8	41.9	67.9	7.45	42	42.5	68.4	7.6	42.4	44.5	0	0	0	0	0	0	0	0	0	0	0	0	0	0	0	0	0	0	0	0	0
C4-0309	52	4.05	38	37	55.2	4.8	38.4	37.5	59.9	6.13	41	40	63	6.9	41.5	40	64.5	7.45	43	42.5	66.2	8.2	44.15	43.8	68.4	8.8	45	45.5	0	0	0	0	0	0	0	0	0	0	0	0	0	0	0	0	0	0	0	0	0
C4-0310	47	2.85	34	30	51.5	3.57	36	34	56	4.6	36.3	37	58.2	5.3	38.5	38	60.2	5.9	39.1	38.2	62.5	6.6	40.3	40	63	6.8	41.4	41.5	0	0	0	0	0	0	0	0	0	0	0	0	0	0	0	0	0	0	0	0	0
C4-0311	51	3.75	36	35	55.2	4.95	37.6	38	61.3	6.03	39	40.2	62.5	6.7	40	40.5	66.3	7.4	41.5	41	68.4	7.8	42	41.5	69	8.3	43.6	43.1	0	0	0	0	0	0	0	0	0	0	0	0	0	0	0	0	0	0	0	0	0
平均增长比例					1.08977	1.33045	1.06558	1.10619	1.06896	1.26095	1.05815	1.09299	1.04815	1.16417	1.03126	1.03873	1.04154	1.11698	1.02789	1.02586	1.04059	1.08394	1.02441	1.01653	1.02205	1.06069	1.01799	1.02514
[truncated: 7 more columns]

## Sheet: Sample Information
Table S1. Sample information(41 infants, 207 fecal samples from 6 time points)
Infant ID	Day 1	Day 3	Day 7	Month 1	Month 3	Month 6	Mother Age(year)	Gestational age（W+D）	Feed pattern	Delivery mode	Family History of allergy	RTI-frequence in the first year	Diarrhea-frequence in the first year
A1-0301	√	√		√	√	√	22	39	Human Milk	VD	Y	2	2
A1-0305	√			√	√	√	25	38+4	Human Milk	VD	Y	3	1
A1-0309	√	√	√	√	√		23	38+2	Human Milk	VD	Y	2	3
A1-0310	√	√	√	√			26	38+3	Human Milk	VD	Y	3	1
A1-0311	√	√	√	√	√	√	24	39	Human Milk	VD	Y	4	2
A1-0322	√	√		√	√	√	26	40+6	Human Milk	VD	Y	1	1
A1-0406		√	√	√		√	22	38+2	Human Milk	VD	Y	3	2
A2-0304	√	√	√		√	√	26	40+3	Human Milk	VD	N	3	1
A2-0307	√	√	√	√	√	√	25	38+5	Human Milk	VD	N	1	0
A2-0315	√	√	√		√	√	26	39+1	Human Milk	VD	N	4	2
A2-0325	√		√	√		√	24	37+6	Human Milk	VD	N	2	1
A2-0334	√	√	√	√	√	√	25	40+3	Human Milk	VD	N	1	1
A2-0347	√	√	√	√	√	√	23	39	Human Milk	VD	N	2	0
A2-0401		√	√		√	√	22	38+6	Human Milk	VD	Y	3	2
A3-0303		√	√	√	√		22	37+6	Human Milk	CS	Y	2	0
A4-0302	√	√	√	√	√		26	40	Human Milk	CS	N	4	1
A4-0303	√	√	√	√	√	√	24	41+5	Human Milk	CS	N	1	1
A4-0304		√	√	√		√	23	38+6	Human Milk	CS	N	3	1
A4-0312	√	√			√	√	24	38+1	Human Milk	CS	N	3	1
A4-0334	√	√	√		√		25	40+3	Human Milk	CS	N	3	0
A4-0403	√		√	√	√		25	39	Human Milk	CS	N	4	1
C1-0302	√	√	√	√	√		23	37+5	Formula	VD	Y	6	3
C2-0201	√	√		√	√	√	25	40+4	Formula	VD	Y	3	2
C2-0302	√		√	√	√	√	24	37+1	Formula	VD	N	5	1
C2-0304	√	√	√	√	√	√	24	38+4	Formula	VD	N	3	2
C2-0305	√	√	√		√	√	25	40+4	Formula	VD	N	4	4
C2-0306	√	√	√	√	√	√	26	40+2	Formula	VD	N	5	1
C2-0307	√	√	√	√	√	√	24	38+2	Formula	VD	N	5	2
C2-0311	√	√	√	√	√		25	41+4	Formula	VD	N	4	3
C2-0312	√	√	√	√		√	23	40	Formula	VD	N	3	4
C2-0401	√		√	√	√	√	22	40+1	Formula	VD	N	5	3
C3-0202	√	√	√	√	√	√	27	39+2	Formula	CS	N	3	2
C3-0301	√	√			√	√	24	37+4	Formula	CS	N	5	1
C3-0305	√	√	√	√	√	√	26	38+4	Formula	CS	N	2	2
C3-0307	√	√	√		√	√	24	38+6	Formula	CS	Y	3	2
C4-0305	√	√		√	√		26	39	Formula	CS	N	4	4
C4-0306	√	√	√	√	√	√	24	40+3	Formula	CS	N	5	3
C4-0307	√	√	√	√	√		25	39+2	Formula	CS	N	4	1
C4-0309	√	√	√	√	√	√	22	38+3	Formula	CS	N	3	4
C4-0310	√	√	√	√	√	√	23	40	Formula	CS	N	4	1
C4-0311	√	√	√	√	√	√	24	41	Formula	CS	N	5	2
