# Supplementary material for: Breastfeeding restored the gut microbiota in caesarean section infants and lowered the infection risk in early life
Source: BMC Pediatr. 2020 Nov 25;20:532. doi: 10.1186/s12887-020-02433-x (PMC7690020; doi:10.1186/s12887-020-02433-x)
Supplement: Supplementary file 3 — Additional file 3. [file 12887_2020_2433_MOESM3_ESM.xlsx]

## Sheet: VD_B
The alteration of VD_B infants GM
	Mean						adjusted P-value
Genus	D1	D3	D7	M1	M3	M6	D1-vs-D3	D3-vs-D7	D7-vs-M1	M1-vs-M3	M3-vs-M6
Pseudomonas	19.509	0.215916	0.500919	0.547677	0.267498	0.269459	0.00389242	0.295433	0.818226	0.341025	0.0848377
Unclassified	17.2231	14.7229	34.8995	24.1101	5.31277	7.4641	0.644167	0.0648382	0.37536	0.0197477	0.758289
Bifidobacterium	14.436	13.1066	13.3056	41.9341	65.2433	48.0079	0.86249	0.758289	0.00428437	0.0452006	0.0965659
Escherichia/Shigella	9.89642	20.5002	16.2741	11.4016	10.5638	11.9558	0.248213	0.579639	0.869603	0.37536	0.758289
Enterococcus	3.53676	10.6542	8.94858	2.16194	3.33519	3.8293	0.0734883	0.950925	0.411753	0.49052	0.902035
Burkholderia	5.32403	0.479802	0.145983	0.135623	0.321442	1.52375	0.86249	0.460181	0.341025	0.341025	0.324756
Streptococcus	5.06882	22.4117	16.5522	5.34475	4.90287	10.705	0.0734883	0.622461	0.37536	0.869603	0.156907
Acinetobacter	2.11678	0.479389	0.353157	0.288341	0.227448	1.8432	0.105969	0.196198	0.717982	0.869603	0.139649
Lactobacillus	1.87946	0.567369	1.03854	1.25928	2.58762	1.88755	0.0940686	0.711923	0.921537	0.0818375	0.196198
Ralstonia	1.77965	0.14607	0.0530751	0.0315868	0.230633	0.334198	0.105969	0.388885	0.0877681	0.511406	0.406048
Delftia	1.09203	0.00536208	0.0279394	0.0350318	0.009389	0.0131872	0.000174887	0.758289	0.818226	0.107662	0.0648382
Clostridium	1.03955	8.76088	1.58043	2.65257	0.724492	1.67025	0.77283	0.324756	0.532747	0.0940407	0.00974012
Asticcacaulis	0.869171	0.0279204	0.0517707	0.0333728	0.0260548	0.0865811	0.000275504	0.441702	0.599361	0.818226	0.295433
Phyllobacterium	0.8243	0.0138803	0.06427	0.0568557	0.00917645	0.0398999	0.00149616	0.295433	0.669509	0.250499	0.0106448
Faecalibacterium	0.744634	0.00690967	0.0429313	0.0157302	0.0305572	0.0313238	0.0646717	0.950925	0.139552	0.1228	0.498404
Herbaspirillum	0.665932	0.0624503	0.0265732	0.0231105	0.0564545	0.212225	0.707454	0.441702	0.341025	0.532747	0.324756
Halomonas	0.620816	0.00152692	0.00383773	0.00268191	0.00124382	0.00198675	0.0282404	0.950925	0.717982	0.767618	0.829448
Lachnoclostridium	0.598326	0.0806924	0.161106	0.0165536	0.0394207	0.0810326	0.0567468	0.423656	0.056873	0.742666	0.423656
Hungatella	0.590112	0.311095	0.621198	1.41217	2.23055	0.554293	0.795012	0.498404	0.37536	0.645764	0.644373
Erysipelatoclostridium	0.549513	0.0759738	0.393596	0.217197	0.366017	0.268938	0.148915	0.267938	0.49052	0.947645	0.734985
unclassified_Acidobacteria	0.545856	0.0379048	0.00901127	0.00741645	0.005815	0.0385748	0.00665673	0.853514	0.224441	1	0.423656
Brevundimonas	0.517067	0.0266333	0.0203174	0.0222837	0.0124921	0.100394	0.0282404	0.267938	0.869603	0.532747	0.423656
Blautia	0.500674	0.196484	0.673289	4.39109	0.136728	1.8634	0.184209	0.0794213	0.767618	0.341025	0.950925
Staphylococcus	0.45962	1.47137	1.39562	1.42687	0.222034	0.419102	0.0646717	0.460181	0.57674	0.0818375	0.460181
Bacteroides	0.377824	0.0267851	0.0323413	0.00577855	0.0258984	0.0283653	0.0110744	0.805541	0.200381	0.55453	0.281458
Dietzia	0.370498	0.00138017	0.00526491	0.00240455	0.00295391	0.004275	0.00149616	0.388885	0.622375	0.622375	0.388885
Barnesiella	0.299378	0.0410247	0.0608313	0.000810818	0.00575127	0.00590658	0.418923	0.644373	0.45016	0.645764	0.689122
Prevotella	0.291563	0.0378725	0.044757	0	0.00810818	0.0519972	0.133327	0.242255	0.0114681	0.0709515	0.0848377
Veillonella	0.269586	2.03538	0.655819	0.326633	0.271941	0.670007	1	0.622461	0.107662	0.49052	0.498404
Terrisporobacter	0.25798	0.102795	0.52739	0.045971	0.0559912	0.0518116	0.45292	0.950925	0.843831	0.818226	0.267938
Ruminococcus	0.252231	0.161156	0.175452	0.0450398	0.0778745	0.0192874	0.340779	0.829448	0.264292	0.645764	0.644373
Sandarakinorhabdus	0.227422	0.17139	0.000430182	0	0.000191727	0.111558	0.97697	0.498404	0.717982	0.717982	0.711923
Aeromonas	0.216208	0.154827	0.00360164	0.00204727	0.00260536	0.0997863	0.225346	0.877717	0.212165	0.973808	0.175734
Ilumatobacter	0.205646	0.0181023	0.00242545	0.00288727	0.00312009	0.00938442	0.105969	0.734985	0.767618	0.532747	0.579639
Rothia	0.198516	0.527704	0.26857	0.196293	0.501048	1.08226	0.105969	0.0965659	0.818226	0.250499	0.423656
Ruminiclostridium	0.194679	0.0110888	0.0247534	0.008381	0.0103663	0.00816333	0.112351	0.498404	0.107662	0.622375	0.877717
Desulfovibrio	0.18852	0.0128337	0.0167655	0.000402818	0.00295073	0	0.165857	0.805541	0.0762361	0.0385979	0.00974012
Sphingomonas	0.180018	0.0133273	0.00866155	0.00348264	0.00733564	0.01528	0.0153138	0.498404	0.511406	0.167905	0.622461
Flavonifractor	0.172759	0.0215828	0.0319463	0.0105053	0.0134575	0.00482525	0.225346	0.711923	0.45016	0.49052	0.218355
Algoriphagus	0.171557	0.00251325	0.00472164	0.000619	0.000207	0.005917	0.58336	0.877717	0.49052	0.49052	0.0648382
Akkermansia	0.146432	0.00301617	0.00483045	0.00852964	0.00434445	0.00079875	0.563703	0.758289	0.818226	0.921537	0.666599
Anoxybacillus	0.146352	0.0184861	0.0114692	0.00645318	0.0186152	0.0473657	0.0496472	0.35591	0.308769	0.645764	0.441702
Oscillibacter	0.131604	0.00813908	0.010699	0.00124355	0.00437091	0.00375392	0.165857	0.498404	0.0709515	0.324636	0.805541
Lysobacter	0.120206	0.113576	0.0335934	0.0156331	0.0241769	0.636961	0.77283	0.950925	0.49052	0.921537	0.853514
Neisseria	0.116379	0.0311832	0.0735707	0.0474427	0.0444625	0.0924907	0.0885338	0.196198	0.37536	0.45016	0.324756
Afipia	0.112165	0.00459267	0.00336736	0.00162382	0.00355382	0.00694033	0.00149616	0.853514	0.973808	0.45016	0.711923
Aliidiomarina	0.103257	0.000577083	0.00106709	0.000417273	0	0.000716583	0.0734883	0.498404	0.45016	0.717982	0.498404
Serratia	0.102591	0.00980675	0.00723636	0.00378691	0.00229909	0.0109992	0.0326634	0.388885	0.767618	0.622375	0.0488998
Bacillus	0.102431	0.106419	0.168043	0.0140146	0.0142057	0.0236943	0.488422	0.711923	0.0612823	0.895514	0.372171
Gemella	0.101142	0.441106	0.0541724	0.100981	0.0517875	0.0730178	0.686106	0.538253	0.973808	0.921537	0.388885
Haemophilus	0.0994658	0.578519	0.0637005	0.0900103	0.284413	0.233077	0.525373	0.460181	0.37536	0.0527309	0.498404
Methylobacterium	0.0960432	0	0.000223273	0	0.000959364	0.000715083	0.00558362	0.711923	0.717982	0.470101	0.950925
Dialister	0.0917769	0.00221092	0.000818545	0.000625818	0.00207564	0.00245675	0.165857	0.829448	1	0.393302	0.600878
Roseburia	0.0900167	0.0144636	0.0477253	0.0689215	0.0346135	0.078339	0.0110744	0.0648382	0.818226	0.622375	0.0648382
Raoultella	0.0894888	0.0375922	0.0357905	0.031633	0.551174	0.0367891	0.386476	0.538253	0.622375	0.341025	0.975451
Gemmiger	0.0847104	0.000601583	0.0176646	0.00612364	0.009691	0.00872258	0.00389242	0.388885	0.742666	0.767618	0.196198
Devosia	0.0792495	0.0045415	0.00198509	0.00267918	0.00238773	0.00506433	0.0885338	0.950925	0.717982	0.717982	0.711923
Rheinheimera	0.0783023	0.0138158	0.00509618	0.00476336	0.00243409	0.033774	0.0646717	0.242255	0.470101	0.532747	0.388885
Geobacillus	0.0781798	0.00114267	0	0	0	0.00018	0.165857	0.309865	-	-	0.734985
Paracoccus	0.0747457	0.00702708	0.00427064	0.001226	0.0108959	0.0230141	0.0496472	0.423656	0.115035	0.293424	0.781814
Parabacteroides	0.074574	0.00269625	0.00225736	0.001843	0.00269973	0.00691617	0.0350891	0.829448	0.411753	0.973808	0.666599
Parasutterella	0.0731047	0.000983917	0.00494	0.000206273	0.00578491	0.000388167	0.298698	0.479084	0.669509	0.45016	0.666599
Alloprevotella	0.0721493	0.00387992	0.00109645	0.000196545	0	0.00337258	0.0326634	0.902035	0.411753	0.717982	0.175734
Propionibacterium	0.0713547	0	0.000397	0	0.000606364	0.00314767	0.0153138	0.711923	0.717982	0.717982	0.498404
Alistipes	0.0713111	0.00920833	0.0103239	0.000978273	0.00362836	0.00127367	0.435731	0.902035	0.278599	0.818226	0.666599
Corynebacterium	0.0680195	0.0146286	0.00432445	0.00775882	0.008138	0.0236862	0.00466913	0.0648382	0.212165	0.869603	0.0488998
Arthrobacter	0.0678289	0.003551	0.00104145	0.00100873	0.00223464	0.00849633	0.00354984	0.600878	0.843831	0.212165	0.877717
Kocuria	0.066677	0.0243744	0.008784	0.005617	0.00817173	0.150258	0.0209213	0.498404	0.278599	0.278599	0.600878
Ruegeria	0.0636589	0.0005635	0	0	0.000207	0.000178833	0.488422	0.309865	-	0.717982	0.950925
Granulicatella	0.0584512	0.0653092	0.0188642	0.0176894	0.0431815	0.209822	0.54437	0.175734	0.37536	0.00281032	0.0848377
Moraxella	0.0565892	0.00338425	0.001292	0.00124127	0.00372791	0.00224067	0.204024	0.926445	0.622375	0.224441	0.460181
Enhydrobacter	0.0557502	0.0387567	0.0229811	0.0102149	0.135136	0.0920096	0.418923	0.35591	0.411753	0.37536	0.131588
Nitriliruptor	0.0537175	0.000208083	0.000205091	0	0.000207	0.000200333	0.0262294	1	0.717982	0.717982	1
Gaiella	0.0527952	0.00450475	0.000854182	0.00163609	0.001608	0.00454233	0.0646717	0.711923	0.717982	0.717982	0.758289
Helicobacter	0.0513062	0.009128	0.00690909	0.000206273	0.00264027	0.00812108	0.148915	0.902035	0.0452006	0.669509	0.498404
Atopobium	0.0501038	0.0331821	0.0333183	0.0413286	0.0822177	0.228876	0.298698	0.479084	0.921537	0.0709515	0.950925
Actinomyces	0.0498394	0.0187807	0.0313355	0.0827183	0.173116	0.267562	0.193931	0.538253	0.45016	0.250499	0.0848377
Tyzzerella	0.0462117	0.00963167	0.0139888	0.0169331	0.0107196	0.104545	0.225346	0.950925	0.767618	0.645764	0.853514
Nesterenkonia	0.0455788	0	0	0.000209727	0	0.00093775	0.0832645	-	0.717982	0.717982	0.309865
Collinsella	0.0440837	0.0218037	0.00868591	0.855852	0.0355977	1.23649	0.225346	0.460181	0.411753	0.200381	0.538253
Pantoea	0.0435817	0.00345558	0.00231555	0.00253473	0.00423709	0.0087245	0.0209213	0.666599	0.869603	0.947645	0.35591
Fusobacterium	0.0428884	0.00396217	0.00212682	0.00267727	0.00945382	0.0241623	0.0225761	0.975451	0.921537	0.921537	0.196198
Achromobacter	0.0419281	0.0021755	0.0017	0.000597	0.000413455	0.00245517	0.00558362	0.805541	0.45016	0.818226	0.388885
Ohtaekwangia	0.0414078	0.000416167	0.00153645	0	0	0.000200333	0.00510791	0.460181	0.278599	-	0.734985
Elizabethkingia	0.0410955	0.00445733	0.00147636	0.000844818	0.00143218	0.0295422	0.148915	0.622461	0.37536	0.767618	0.538253
Eubacterium	0.0394579	0.0142057	0.0253282	0.0119278	0.0133879	0.0337168	0.0998774	0.734985	0.843831	0.599361	0.123891
Peptoclostridium	0.0386766	0.295618	0.0465611	0.0514237	0.0209704	0.0832302	0.525373	0.950925	0.767618	0.717982	0.175734
Micrococcus	0.0367886	0.00266592	0.00226555	0.000610727	0.00181845	0.00300558	0.0193733	0.902035	0.250499	0.921537	0.218355
Methyloversatilis	0.0351674	0	0	0	0	0	0.298698	-	-	-	-
Lactococcus	0.0344909	0.0122731	0.00898145	0.00364845	0.0366619	0.0309097	0.665006	0.781814	0.237218	0.148562	0.902035
Catenibacterium	0.0341392	0.000355667	0	0	0	0.000401	0.729034	0.734985	-	-	0.734985
Curvibacter	0.0337523	0.00171217	0.000643545	0.000408	0.00506427	0.00287825	0.298698	0.35591	0.57674	0.669509	0.35591
Nocardioides	0.0315215	0.00257975	0.001244	0.000403818	0.00124455	0.008511	0.0376669	0.781814	0.393302	0.430708	0.254872
Rhizobium	0.030333	0.002356	0.00127873	0.000412455	0.00312264	0.00483	0.0496472	1	0.278599	0.45016	0.388885
Sedimenticola	0.0287272	0	0	0	0	0	0.488422	-	-	-	-
Dorea	0.028228	0.00704317	0	0.00183909	0.000202091	0.00302917	0.45292	0.498404	0.717982	0.973808	0.711923
Pedomicrobium	0.0281578	0.00228883	0.000669727	0.000618727	0	0.0008015	0.686106	1	0.973808	0.717982	0.498404
Kofleria	0.0272032	0.00228883	0.000223273	0.000206273	0.000213	0.00160275	0.470486	1	0.973808	0.973808	0.711923
Rubellimicrobium	0.0263887	0.000544417	0.000205091	0	0.000202091	0.00149725	0.119033	0.579639	0.717982	0.717982	0.295433
Luteolibacter	0.0262372	0.000208083	0	0	0	0	0.686106	0.734985	-	-	-
Aquabacterium	0.0253043	0.00132908	0.00106582	0.000832364	0.00303173	0.00359942	0.0646717	0.622461	0.622375	0.532747	0.139649
Turicibacter	0.0245418	0.0018775	0.00119764	0.00184527	0.00182027	0.00335758	0.0433081	0.498404	0.669509	0.622375	0.758289
Leptotrichia	0.024351	0.002179	0.00125718	0.000601091	0.00123791	0.00130825	0.285476	0.460181	0.278599	0.430708	0.853514
Marivita	0.0241269	0	0	0	0	0	0.298698	-	-	-	-
Pseudoxanthomonas	0.0238511	0.0152952	0.00290391	0.000872455	0.00355236	0.0724092	0.525373	0.666599	0.45016	0.45016	0.853514
Anaerostipes	0.0238222	0.00185558	0.00472627	0.0114075	0.00124027	0.00905525	0.525373	0.711923	0.669509	0.49052	0.711923
Gemmatimonas	0.0232487	0.001215	0.00150836	0.000402909	0.000798091	0.00298408	0.165857	0.902035	0.57674	1	1
Butyricicoccus	0.022581	0.00202342	0.00343227	0	0.000596	0.0013	0.184209	0.644373	0.148562	0.470101	0.498404
Massilia	0.0222886	0.00117292	0.000830455	0	0.000404273	0.00200067	0.0433081	0.950925	0.278599	0.717982	0.758289
Eggerthella	0.0215188	0.0159798	0.0125404	0.069892	0.0436914	0.081471	0.86249	0.805541	0.224441	0.622375	0.711923
Anaerococcus	0.02147	0.00683933	0.00270218	0.040866	0.0117917	0.006929	0.133327	1	0.742666	0.55453	0.805541
Ferruginibacter	0.0209211	0.000208083	0.000669727	0	0	0.000400667	0.686106	0.950925	0.717982	-	0.734985
Peptoniphilus	0.0205527	0.00493275	0.00464709	0.00961718	0.00586964	0.00389583	0.060602	0.902035	0.973808	0.921537	0.758289
Steroidobacter	0.0205291	0.00305367	0.000639545	0	0	0.00149833	0.45292	0.622461	0.470101	-	0.309865
Trichococcus	0.0200356	0.000939583	0.000423273	0.000833364	0.00393109	0.0107083	0.260236	0.689122	0.55453	0.645764	0.805541
Phenylobacterium	0.0198686	0.00118742	0.000208727	0.000206273	0.00136527	0.00191108	0.0282404	0.460181	0.973808	0.669509	0.441702
Pseudonocardia	0.0196107	0.001382	0.000654636	0	0.000594273	0.00118158	0.0282404	0.781814	0.470101	0.470101	0.950925
Shewanella	0.0195913	0.000927083	0	0	0	0	0.157213	0.734985	-	-	-
Conexibacter	0.0193667	0.00062425	0.000223273	0.000206273	0.000617727	0.00120192	0.470486	1	0.973808	0.717982	0.734985
Pelomonas	0.0191973	0.00078375	0.000836	0.000623273	0.000585545	0.000577667	0.00861556	0.734985	0.622375	0.717982	0.829448
Couchioplanes	0.0191302	0.00122575	0.000838091	0.000989818	0.001395	0.000378833	0.0496472	0.711923	0.818226	0.717982	0.579639
Amaricoccus	0.0180573	0	0	0	0	0.00018	0.298698	-	-	-	0.734985
Chryseobacterium	0.0175764	0.0079715	0.003053	0.00226709	0.111606	0.079221	0.214494	0.340104	0.947645	0.189082	0.758289
Demequina	0.0171024	0.000208083	0.000208182	0.000218091	0.000202091	0.00140225	0.0832645	1	0.973808	0.973808	1
Mycobacterium	0.0166919	0.000832333	0.000423818	0.000398727	0.000788182	0.000776333	0.0350891	0.734985	0.895514	0.895514	0.950925
Microbacterium	0.0161405	0.00185967	0.000597273	0.000393182	0.000979909	0.00171892	0.157213	0.109557	0.669509	0.895514	0.538253
Mucispirillum	0.016047	0.000185417	0.000397	0	0.000404273	0.0001785	0.0646717	0.950925	0.717982	0.717982	0.950925
Campylobacter	0.0157856	0.002232	0.00146727	0.00107164	0.000632455	0.0194598	0.119033	0.950925	0.411753	0.869603	0.388885
Desulfomicrobium	0.0155163	0	0	0	0	0	0.488422	-	-	-	-
Proteus	0.0152716	0.00583825	0.00654864	0.00327273	0.00290282	0.020547	0.298698	0.711923	0.869603	0.869603	0.388885
Cloacibacterium	0.0151919	0.000192333	0	0	0.00252991	0.000382917	0.0646717	0.734985	-	0.717982	0.950925
Aeromicrobium	0.0151038	0.000814583	0.000650455	0	0.000815273	0.00217142	0.165857	0.805541	0.278599	0.148562	0.950925
Streptomyces	0.0149595	0.00331075	0.00124973	0.000207273	0.00100118	0.00149725	0.0646717	0.579639	0.250499	0.669509	0.622461
Lewinella	0.0145836	0	0	0	0	0	0.165857	-	-	-	-
Allobaculum	0.0143236	0.00589008	0.0182671	0.000206273	0.00703336	0.000788833	0.355611	0.950925	0.411753	0.45016	0.666599
Phaselicystis	0.0139701	0.00101775	0.000446455	0	0.000191727	0.001002	0.644167	0.758289	0.717982	0.717982	0.711923
Caulobacter	0.0138917	0.0011805	0.000435364	0.000408636	0.000979455	0.00073575	0.0646717	0.950925	0.767618	0.717982	0.950925
Dethiosulfatibacter	0.0137127	0	0	0	0	0	0.488422	-	-	-	-
Hydrogenophaga	0.0137058	0.00582608	0.000640727	0.000206273	0	0.00300483	0.686106	0.734985	0.669509	0.717982	0.734985
Nitrospira	0.0135729	0.0006065	0.000422818	0	0	0.00270483	0.0282404	0.950925	0.470101	-	0.309865
Bosea	0.0132524	0.001422	0.00104536	0.00129491	0.000958636	0.0110177	0.0885338	0.498404	0.308769	0.717982	1
Anaerotruncus	0.0132062	0.00182325	0.00245718	0	0.000615182	0.000554667	0.0998774	0.423656	0.0709515	0.470101	0.950925
Anaeromyxobacter	0.0131617	0.000832333	0	0	0.000213	0.00100158	0.470486	0.734985	-	0.717982	1
Terrimonas	0.0124904	0	0.000669727	0	0.000213	0	0.729034	0.711923	0.717982	0.717982	0.711923
Anaeroplasma	0.0124093	0	0.00126318	0.000393	0.000214909	0.0001785	0.0153138	0.460181	0.669509	0.973808	0.950925
Coprococcus	0.0121211	0.00147992	0.00194864	0.000605273	0.000206727	0.001332	0.563703	0.902035	0.622375	0.717982	0.711923
Dongia	0.0120248	0.00062425	0.000208182	0	0.000213	0.000792417	0.506721	1	0.717982	0.717982	0.758289
Geobacter	0.0119389	0.00160508	0.000413818	0	0.000213	0.000781	0.563703	0.734985	0.470101	0.717982	0.758289
Skermanella	0.0119004	0.000416167	0.000636545	0.000206273	0.000213	0.000400667	0.140955	0.498404	0.45016	0.973808	1
Comamonas	0.0118397	0.00187625	0.000190545	0.000408	0.000417	0.00454625	0.165857	0.267938	0.669509	1	0.0794213
Stenotrophomonas	0.0117267	0.00182167	0.000632273	0.000206273	0.00154418	0.00247742	0.795012	0.829448	0.669509	0.717982	0.734985
Buchnera	0.0116109	0.000757917	0.000426636	0.000601636	0.000210818	0.000766833	0.165857	0.781814	0.947645	0.717982	0.538253
Peredibacter	0.0115885	0.000598667	0	0	0	0.00837442	0.225346	0.498404	-	-	0.309865
Rhodopseudomonas	0.0115301	0	0.000422364	0.000209727	0.000766909	0	0.0832645	0.460181	0.717982	0.973808	0.711923
Hyphomonas	0.0113332	0	0	0	0	0	0.298698	-	-	-	-
Fusibacter	0.0111911	0	0	0	0	0	0.488422	-	-	-	-
Acetobacterium	0.0111086	0	0	0	0	0	0.729034	-	-	-	-
Thiobaca	0.0109781	0	0	0.000400455	0	0	0.298698	-	0.470101	0.470101	-
Sphingopyxis	0.0108654	0.00104033	0.000413818	0.000206273	0.000596455	0.0005795	0.326348	0.734985	0.717982	0.669509	0.950925
Marinobacter	0.0107434	0	0.000655182	0	0	0	0.0832645	0.460181	0.470101	-	-
Exiguobacterium	0.0106272	0.00321517	0.000636182	0.000998273	0	0.00294358	0.488422	0.35591	0.532747	0.278599	0.309865
Finegoldia	0.0106236	0.00200367	0.00247564	0.00122318	0.00811227	0.00204658	0.0376669	0.388885	0.224441	0.645764	0.950925
Anaeroglobus	0.010619	0.0009445	0.000223273	0.000206273	0.00232318	0.000957833	0.0496472	0.324756	0.973808	0.669509	0.829448
Arenimonas	0.0103698	0.00117975	0.000645636	0.000206273	0.000809455	0.00138167	1	0.805541	0.411753	0.669509	0.829448
Psychrobacter	0.0100682	0.001141	0.000205091	0.000414455	0.00205427	0.008845	0.119033	0.324756	0.973808	0.49052	0.35591
Petrimonas	0.00989667	0	0	0	0	0	0.298698	-	-	-	-
Hyphomicrobium	0.0098675	0.000995083	0.000669727	0	0	0.000380333	0.603332	0.758289	0.717982	-	0.498404
Negativicoccus	0.00969708	0.0149301	0.003317	0.0786093	0.126899	0.00815783	1	0.622461	0.818226	0.212165	0.55876
Desulfuromonas	0.00964142	0	0	0	0	0	0.729034	-	-	-	-
Salmonella	0.00958467	0.0177604	0.00643773	0.00524455	0.00180636	0.00439667	0.686106	0.877717	0.843831	0.237218	0.926445
Solibacillus	0.00946717	0	0	0	0.000191727	0	0.488422	-	-	0.717982	0.711923
Mobiluncus	0.00943183	0	0	0	0.000202091	0	0.729034	-	-	0.717982	0.711923
Acidothermus	0.0093235	0.00124842	0	0.000609091	0	0.00080125	0.729034	0.734985	0.470101	0.470101	0.734985
Marinospirillum	0.00922225	0	0	0	0	0	0.729034	-	-	-	-
Flavobacterium	0.00903025	0.00411158	0.000430182	0	0	0.00361958	0.126022	0.538253	0.717982	-	0.309865
Cellulosilyticum	0.00900617	0.00074675	0.00119782	0.000218091	0.000595182	0.00811217	0.908073	0.902035	0.669509	0.717982	0.388885
Porphyromonas	0.00895133	0.000387833	0	0	0.000835636	0.00127358	0.0940686	0.498404	-	0.278599	0.902035
Prosthecomicrobium	0.00881675	0.005618	0	0	0	0.00320517	0.97697	0.734985	-	-	0.734985
Rhizobacter	0.00877892	0.000208083	0.000639545	0.000206273	0.001182	0.00118058	0.157213	0.689122	0.669509	0.45016	0.950925
Odoribacter	0.00860917	0.00036425	0.000620273	0	0.000202091	0	0.184209	0.853514	0.470101	0.717982	0.711923
Rhodobacter	0.00849633	0.00124842	0	0.00106318	0	0.00180292	0.157213	0.734985	0.278599	0.278599	0.734985
Candidatus_Solibacter	0.00847175	0.00161033	0	0	0.000404727	0.000400667	0.817361	0.309865	-	0.470101	0.734985
Rhizomicrobium	0.00822908	0.000823417	0	0.000206273	0.000191727	0.00080125	0.603332	0.498404	0.717982	0.973808	1
Atopostipes	0.00817925	0.00112433	0.000205091	0	0.000408818	0.00340508	0.165857	0.295433	0.717982	0.470101	0.309865
Roseiflexus	0.00817425	0	0	0	0	0	0.729034	-	-	-	-
Haliea	0.0080595	0.000764333	0	0.000206273	0	0	0.603332	0.498404	0.717982	0.717982	-
Acholeplasma	0.00764058	0	0	0	0	0	0.488422	-	-	-	-
Cetobacterium	0.00761142	0.000208083	0	0	0.000598	0.000601167	0.0646717	0.734985	-	0.470101	1
Solirubrobacter	0.00741858	0.000390583	0.000223273	0	0.000575182	0.00117692	0.386476	0.758289	0.717982	0.717982	0.758289
Bdellovibrio	0.00721333	0.000208083	0	0	0.000213	0.00100158	0.435731	0.734985	-	0.717982	1
Treponema	0.00710283	0.000359417	0.000841182	0	0.000644818	0.00559742	0.126022	0.689122	0.470101	0.717982	0.538253
Kineosporia	0.00688967	0.000185417	0	0.000206273	0.000809455	0.000556583	0.248213	0.734985	0.717982	0.669509	0.926445
Salinimicrobium	0.00686417	0.000749417	0	0	0	0.00197825	0.525373	0.309865	-	-	0.498404
Agromyces	0.00677208	0	0	0	0	0	0.165857	-	-	-	-
Microvirga	0.00667817	0.000363583	0.000431455	0	0	0.00138192	0.355611	0.853514	0.470101	-	0.498404
Pediococcus	0.00666208	0	0.000208182	0	0	0	0.298698	0.711923	0.717982	-	-
Succinivibrio	0.00658925	0.000583833	0	0	0.000213	0.000759083	0.418923	0.498404	-	0.717982	0.538253
Cellulosimicrobium	0.00651483	0.00297233	0.00146045	0.000407273	0.00156418	0.0121275	0.817361	0.758289	0.15801	0.49052	0.711923
Nocardia	0.00649983	0.000185417	0.000413182	0	0.000611273	0.000200333	0.686106	0.689122	0.470101	0.470101	0.689122
Saccharopolyspora	0.00629383	0	0.000428364	0	0.000202091	0	0.0832645	0.711923	0.717982	0.717982	0.711923
Sulfurimonas	0.00628792	0	0	0	0	0	0.729034	-	-	-	-
Azospirillum	0.00622367	0.000779417	0	0	0.000191727	0.00113833	0.165857	0.309865	-	0.717982	0.267938
Piscinibacter	0.00618883	0	0.000223273	0	0.000213	0	0.488422	0.711923	0.717982	0.717982	0.711923
Flavitalea	0.00612275	0.000208083	0.000223273	0	0	0.000601	0.97697	1	0.717982	-	0.734985
Jannaschia	0.00599942	0	0	0	0	0	0.488422	-	-	-	-
Phascolarctobacterium	0.00594158	0.000832333	0	0.000218091	0.000798182	0.00739383	0.686106	0.734985	0.717982	0.49052	1
Kaistia	0.00582467	0.000601583	0	0	0.000202091	0.000378833	0.644167	0.498404	-	0.717982	0.758289
Rubrobacter	0.00581767	0.00116925	0	0.000218091	0	0.00469608	0.0646717	0.175734	0.717982	0.717982	0.734985
Olsenella	0.00576467	0.00188667	0.000884364	0.000396091	0.00228755	0.000769417	0.298698	0.498404	0.895514	0.393302	0.711923
Brevibacterium	0.00564883	0	0	0	0	0	0.488422	-	-	-	-
Deinococcus	0.00561725	0.000180833	0.00104664	0	0.000202091	0.000400667	0.140955	0.388885	0.278599	0.717982	1
Bordetella	0.00558908	0	0	0	0	0	0.729034	-	-	-	-
Megasphaera	0.00548133	0.00448917	0.000823	0.000208636	0.001044	0.0102742	0.488422	1	0.717982	0.45016	0.0648382
Alcanivorax	0.00543475	0	0	0	0	0.00018	0.488422	-	-	-	0.734985
Arcobacter	0.00538967	0.000787333	0	0	0.000201727	0.000367417	0.312321	0.309865	-	0.717982	0.758289
Aquicella	0.005388	0.000416167	0.000223273	0	0	0.000400667	0.97697	1	0.717982	-	0.734985
Azoarcus	0.00537325	0	0	0	0	0	0.488422	-	-	-	-
Blastochloris	0.00493258	0	0	0.000208636	0	0	0.0376669	-	0.717982	0.717982	-
Aciditerrimonas	0.0049	0.000832333	0	0	0	0.00100158	0.470486	0.734985	-	-	0.734985
Mesorhizobium	0.00478833	0.000385917	0.000208182	0	0.000766909	0.000588667	0.603332	0.758289	0.717982	0.717982	0.579639
Mycoplasma	0.00471283	0.000208083	0.00166964	0	0.00171955	0	0.0110744	0.950925	0.717982	0.717982	0.711923
Geodermatophilus	0.00463542	0.000185417	0.000208182	0	0.000202091	0.00018	0.126022	0.950925	0.717982	0.717982	0.950925
Geminicoccus	0.00458908	0.00124842	0	0	0	0.00100175	0.729034	0.734985	-	-	0.498404
Capnocytophaga	0.00452925	0.000180833	0.000198545	0	0	0	0.140955	0.950925	0.717982	-	-
Weissella	0.004518	0.00092675	0.000595545	0.00290873	0	0.00129333	0.165857	0.538253	0.717982	0.470101	0.498404
Parvularcula	0.00445867	0	0	0	0	0	0.488422	-	-	-	-
Scardovia	0.00440567	0.00351742	0.00778036	0.0107189	0.0346393	0.00715775	0.83986	0.877717	0.895514	0.532747	0.666599
Ornithinimicrobium	0.00425842	0	0	0.000204364	0.000404273	0.000959833	0.165857	-	0.717982	0.973808	0.538253
Paenibacillus	0.00425317	0.0003935	0.000212091	0.00104736	0.000192455	0.00393575	0.184209	0.758289	0.669509	0.669509	0.711923
Modestobacter	0.004231	0.000185417	0.000198545	0.000204364	0	0.000181583	0.435731	1	0.973808	0.717982	0.734985
Thermodesulfovibrio	0.00416692	0.0001825	0	0	0	0.00036	0.686106	0.734985	-	-	0.734985
Marmoricola	0.00413583	0.00128375	0.000214182	0	0.000202091	0.00112058	0.355611	0.324756	0.717982	0.717982	0.711923
Megamonas	0.00412017	0.000355667	0.000415455	0	0	0.00115217	0.157213	0.734985	0.470101	-	0.309865
Roseomonas	0.00405875	0.000416167	0	0	0	0.0008015	0.470486	0.734985	-	-	0.498404
Nevskia	0.00387958	0.000370833	0	0	0	0	0.97697	0.734985	-	-	-
Brachybacterium	0.00383283	0.000185417	0	0.000393182	0.00103727	0.00055525	0.435731	0.734985	0.717982	0.45016	0.622461
Nakamurella	0.00381608	0.000208083	0.000208727	0	0	0.00058025	0.435731	1	0.717982	-	0.498404
Cupriavidus	0.00374317	0	0	0	0	0.000580667	0.488422	-	-	-	0.498404
Iamia	0.00363292	0	0	0	0	0	0.488422	-	-	-	-
Sutterella	0.00357642	0.000208083	0	0	0	0.00180292	0.435731	0.734985	-	-	0.734985
Halocella	0.00356317	0	0	0	0	0	0.729034	-	-	-	-
Silanimonas	0.00356317	0	0	0	0	0	0.729034	-	-	-	-
Paucisalibacillus	0.00354583	0.0005335	0.00124136	0.000196636	0	0	0.435731	0.460181	0.411753	0.717982	-
Aerococcus	0.00351517	0.00127808	0.000844364	0.000601636	0.000393818	0.00093875	0.729034	0.622461	1	0.895514	0.498404
Parvimonas	0.003496	0	0.000429364	0.000408	0.000211727	0.000937667	0.0832645	0.711923	0.767618	0.767618	0.460181
Lacibacter	0.00342875	0	0.000223273	0	0	0.000200333	0.729034	0.711923	0.717982	-	0.734985
Haloferula	0.00342308	0	0	0	0	0	0.165857	-	-	-	-
Fibrobacter	0.0033165	0.0007795	0.000223273	0.000206273	0.000213	0.00540867	0.885234	0.538253	0.973808	0.973808	1
Desulfotignum	0.00330267	0	0	0	0	0	0.729034	-	-	-	-
Leucobacter	0.00330058	0.00329892	0.000589364	0.000398091	0.00139773	0.0097095	0.298698	0.950925	0.895514	0.200381	0.902035
Adhaeribacter	0.00325475	0.00056675	0	0.000204364	0	0.000601	0.795012	0.309865	0.717982	0.717982	0.734985
Peptostreptococcus	0.00315	0	0.000198545	0.000618727	0.000422545	0.00217142	0.165857	0.711923	0.973808	0.767618	0.950925
Butyricimonas	0.00314392	0	0	0	0	0.00018	0.729034	-	-	-	0.734985
Pedobacter	0.00313375	0.00192533	0.00331909	0.000218091	0	0.00540883	1	0.711923	0.49052	0.717982	0.498404
Ignatzschineria	0.00312367	0	0.000214636	0	0.000202091	0	0.488422	0.711923	0.717982	0.717982	0.711923
Cerasibacillus	0.00312233	0	0.000412727	0	0.000210818	0	0.488422	0.460181	0.470101	0.717982	0.711923
Bergeyella	0.00311758	0	0	0	0	0	0.729034	-	-	-	-
Perlucidibaca	0.00309417	0	0	0	0	0	0.298698	-	-	-	-
Sneathia	0.00299617	0.0005675	0	0	0	0	0.908073	0.498404	-	-	-
Geoalkalibacter	0.00293433	0	0	0	0	0	0.729034	-	-	-	-
Alkalibacillus	0.00293433	0.000177833	0	0	0	0	0.97697	0.734985	-	-	-
Psychrilyobacter	0.00292175	0	0	0.000209727	0	0	0.298698	-	0.717982	0.717982	-
Selenomonas	0.00288	0.000547	0.000208182	0	0	0.000178833	0.603332	0.758289	0.717982	-	0.734985
Desulfobulbus	0.00281367	0	0	0	0	0	0.488422	-	-	-	-
Opitutus	0.00277842	0.000208083	0	0	0	0.000400667	0.470486	0.734985	-	-	0.734985
Marinifilum	0.00276925	0	0	0	0	0	0.488422	-	-	-	-
Proteiniclasticum	0.002762	0	0	0.000192455	0	0.000356917	0.488422	-	0.717982	0.717982	0.734985
Desulfopila	0.00272475	0	0	0	0	0	0.729034	-	-	-	-
Ureibacillus	0.00272475	0	0	0	0	0	0.729034	-	-	-	-
Cytophaga	0.00271042	0	0	0	0	0	0.729034	-	-	-	-
Legionella	0.00270317	0.000208083	0	0.000206273	0	0	0.686106	0.734985	0.717982	0.717982	-
Defluviicoccus	0.002694	0.00062425	0	0	0	0	0.97697	0.734985	-	-	-
Georgenia	0.00267817	0	0.000198545	0	0	0.000357333	0.488422	0.711923	0.717982	-	0.498404
Dechloromonas	0.00264542	0.0005345	0	0.000393	0.000210818	0.000539917	0.603332	0.498404	0.717982	0.973808	1
Luteimonas	0.00262333	0.000416167	0	0	0	0.000400667	0.686106	0.734985	-	-	0.734985
Paludibacter	0.00258283	0.00104033	0	0	0	0.00080125	0.729034	0.734985	-	-	0.734985
Actinobacillus	0.0025405	0.0001825	0.000215091	0	0	0	0.97697	0.950925	0.717982	-	-
Bogoriella	0.00253133	0	0	0	0	0.000191417	0.488422	-	-	-	0.734985
Craurococcus	0.00251733	0.000208083	0	0	0	0.000400667	0.686106	0.734985	-	-	0.734985
Pasteurella	0.00251517	0	0.000198545	0	0	0.000187833	0.729034	0.711923	0.717982	-	0.734985
Xanthobacter	0.00251517	0.000208083	0	0	0	0.000188583	0.97697	0.734985	-	-	0.734985
Anaerolinea	0.00244908	0.000416167	0	0	0	0	0.97697	0.734985	-	-	-
Dactylosporangium	0.00238533	0	0	0	0	0	0.298698	-	-	-	-
Cloacibacillus	0.00234908	0	0	0	0	0	0.729034	-	-	-	-
Dokdonella	0.00228867	0.000416167	0.000431455	0.000218091	0.000790091	0.00225833	0.506721	0.734985	0.717982	0.717982	0.781814
Candidatus_Pelagibacter	0.00224658	0	0	0	0	0	0.488422	-	-	-	-
Catonella	0.00221517	0.000180833	0.000395636	0.000204364	0	0.00080125	0.97697	0.689122	0.717982	0.717982	0.734985
Litorilinea	0.00220417	0	0	0	0	0.000200333	0.729034	-	-	-	0.734985
Microlunatus	0.00218033	0	0	0	0.000415091	0	0.488422	-	-	0.470101	0.460181
Virgisporangium	0.00214042	0	0	0	0.000191727	0	0.488422	-	-	0.717982	0.711923
Marinococcus	0.0020895	0	0	0	0	0.000178833	0.488422	-	-	-	0.734985
Paraprevotella	0.00208267	0.0001825	0	0	0	0	0.435731	0.734985	-	-	-
Anaerovorax	0.00201975	0.000208083	0	0	0	0	0.686106	0.734985	-	-	-
Desulfocella	0.00197525	0	0	0	0	0	0.488422	-	-	-	-
Thermoleophilum	0.00195925	0.000208083	0	0	0	0.000400667	0.97697	0.734985	-	-	0.734985
Methylophilus	0.00193133	0.000370833	0	0	0	0	0.470486	0.734985	-	-	-
Gardnerella	0.00193008	0.000926917	0	0	0.000211727	0.000200333	0.77283	0.498404	-	0.717982	1
Rickettsia	0.00190925	0.000208083	0	0	0	0.000200333	0.729034	0.734985	-	-	0.734985
Empedobacter	0.00186975	0	0.000208182	0	0	0	0.488422	0.711923	0.717982	-	-
Thermosporothrix	0.00185742	0	0	0	0	0	0.488422	-	-	-	-
Vibrio	0.00178367	0	0	0	0	0.000191417	0.488422	-	-	-	0.734985
Hoeflea	0.00178125	0	0	0	0	0	0.298698	-	-	-	-
Vagococcus	0.00176708	0	0	0	0.000415091	0.000178833	0.488422	-	-	0.470101	0.644373
Hymenobacter	0.00176583	0.000767917	0	0	0	0.0022035	1	0.175734	-	-	0.734985
Cyclobacterium	0.00176142	0	0	0	0	0	0.488422	-	-	-	-
Varibaculum	0.0017305	0.000741083	0.00123045	0.00770255	0.00230673	0.00148175	0.97697	0.579639	0.49052	0.818226	0.55876
Niastella	0.00171442	0	0	0	0	0	0.729034	-	-	-	-
Roseimicrobium	0.00171442	0	0	0	0	0	0.729034	-	-	-	-
Sphingobacterium	0.00170467	0.00373375	0.00170273	0	0.00191727	0.0205191	0.386476	0.498404	0.278599	0.717982	0.196198
Bilophila	0.00167675	0	0	0	0	0	0.729034	-	-	-	-
Sulfuritalea	0.00167675	0	0	0	0	0	0.729034	-	-	-	-
Syntrophus	0.00167675	0	0	0	0	0	0.729034	-	-	-	-
Thermovirga	0.00167675	0	0	0	0	0	0.729034	-	-	-	-
Dyadobacter	0.001596	0	0.000432	0	0	0.0022035	0.488422	0.460181	0.470101	-	0.734985
unclassified_Armatimonadetes	0.00157317	0.000208083	0	0	0	0	0.686106	0.734985	-	-	-
Promicromonospora	0.00156508	0	0.000223273	0	0	0.000801667	0.298698	0.711923	0.717982	-	0.498404
Prauserella	0.00152433	0	0	0	0	0	0.729034	-	-	-	-
Elusimicrobium	0.00152433	0.00215658	0	0	0.000214909	0	0.97697	0.734985	-	0.717982	0.711923
Herpetosiphon	0.0014695	0	0	0	0	0	0.729034	-	-	-	-
Holdemania	0.00146717	0.00292042	0.00596255	0	0.000206727	0.000188583	0.97697	0.689122	0.470101	0.717982	0.950925
Oscillochloris	0.00146508	0	0	0	0	0	0.298698	-	-	-	-
Jeotgalicoccus	0.00143767	0.000378667	0.000831	0.000402818	0.000418727	0	0.386476	0.622461	0.57674	0.895514	0.460181
Sandaracinobacter	0.00139508	0	0	0.000218091	0	0.000200333	0.729034	-	0.717982	0.717982	0.734985
Tenacibaculum	0.00139092	0	0	0	0	0	0.488422	-	-	-	-
Morganella	0.00138975	0	0.000621364	0	0	0.00019775	0.488422	0.267938	0.278599	-	0.734985
Tatumella	0.00138975	0	0.00210218	0.000779091	0.000590182	0	0.488422	0.267938	0.622375	1	0.460181
Kurthia	0.00136933	0	0	0	0.000191727	0	0.488422	-	-	0.717982	0.711923
Oribacterium	0.00135517	0.000180833	0.000397	0.000209727	0.000213	0.000377333	0.470486	0.950925	0.973808	0.973808	0.758289
Arsenophonus	0.00135108	0	0.000638727	0	0	0	0.729034	0.460181	0.470101	-	-
Streptobacillus	0.00133792	0	0	0	0	0	0.488422	-	-	-	-
Gordonibacter	0.00131525	0.0146203	0.0127354	0.00343127	0.00396055	0.0881777	0.525373	1	0.792813	0.341025	0.324756
Sphingobium	0.00127683	0	0.000223273	0.000206273	0.000575182	0.000187833	0.488422	0.711923	0.973808	0.973808	0.950925
Ignavibacterium	0.0012385	0	0	0.000209727	0	0	0.298698	-	0.717982	0.717982	-
Carnobacterium	0.00122808	0.000359417	0.00210245	0	0.000824455	0.0115502	0.686106	0.644373	0.470101	0.278599	0.35591
Georgfuchsia	0.00122458	0	0	0	0	0	0.729034	-	-	-	-
Rhodocista	0.00119575	0	0	0	0.00101055	0	0.729034	-	-	0.717982	0.711923
Labrys	0.00118925	0	0	0	0.000383455	0	0.488422	-	-	0.717982	0.711923
Amphritea	0.0011745	0	0	0	0	0	0.488422	-	-	-	-
Albidiferax	0.00110392	0.000177833	0	0	0	0.00018	0.686106	0.734985	-	-	0.734985
Alkanibacter	0.00108417	0	0	0	0	0	0.729034	-	-	-	-
Dyella	0.00108417	0.000370833	0	0.000393	0	0.00018	0.97697	0.734985	0.717982	0.717982	0.734985
Filifactor	0.00107917	0	0	0	0	0	0.729034	-	-	-	-
Actibacter	0.001048	0	0	0	0	0	0.729034	-	-	-	-
Sedimentibacter	0.001048	0	0	0	0	0	0.729034	-	-	-	-
Zavarzinella	0.001048	0	0	0	0	0	0.729034	-	-	-	-
Dolosigranulum	0.00103125	0	0	0.001659	0.002475	0.00223133	0.0832645	-	0.148562	0.470101	0.805541
Catenulispora	0.00103	0.000370833	0.000208182	0	0	0	0.729034	1	0.717982	-	-
Pelagibacterium	0.00102083	0.000208083	0	0.000207273	0	0.0005885	0.686106	0.734985	0.717982	0.717982	0.498404
Anaerosalibacter	0.00101842	0	0	0	0	0	0.488422	-	-	-	-
Janthinobacterium	0.00101842	0.000416167	0.000431455	0	0.000202091	0	0.729034	0.734985	0.470101	0.717982	0.711923
Arsenicicoccus	0.0009965	0	0	0	0	0	0.729034	-	-	-	-
Thermus	0.0009855	0.000388917	0	0	0	0.00133733	0.908073	0.498404	-	-	0.309865
Chitinophaga	0.000979667	0	0	0	0	0	0.729034	-	-	-	-
Coxiella	0.000979667	0	0	0	0.000213	0	0.729034	-	-	0.717982	0.711923
Pseudofulvimonas	0.000979667	0	0	0	0	0	0.729034	-	-	-	-
Jonesia	0.000969917	0	0	0	0	0	0.729034	-	-	-	-
Pseudoramibacter	0.000965083	0.00114417	0.000429364	0	0.000631909	0.00018	0.54437	0.538253	0.717982	0.470101	0.644373
Guggenheimella	0.000965083	0	0.000214636	0	0	0	0.729034	0.711923	0.717982	-	-
Thauera	0.000965083	0.000177833	0.000636182	0	0	0	0.97697	0.950925	0.717982	-	-
Thermicanus	0.00096475	0.000741583	0.000212091	0	0	0.000366667	0.729034	0.711923	0.717982	-	0.498404
Luteibacter	0.00095225	0.00055625	0	0	0	0	0.729034	0.734985	-	-	-
Nitrosospira	0.000929583	0.00055625	0.000446455	0	0.000393818	0	0.729034	1	0.717982	0.470101	0.460181
Ferribacterium	0.00092875	0	0	0	0	0	0.488422	-	-	-	-
Bacteriovorax	0.00092775	0	0	0	0	0	0.488422	-	-	-	-
Segetibacter	0.000923	0.000177833	0	0	0	0	0.97697	0.734985	-	-	-
Acidocella	0.0009035	0	0	0	0	0	0.729034	-	-	-	-
Sulfuricurvum	0.0009035	0	0	0	0	0	0.729034	-	-	-	-
Sphaerochaeta	0.000882833	0	0	0	0	0	0.488422	-	-	-	-
Petrobacter	0.000873667	0.000208083	0	0	0	0	0.686106	0.734985	-	-	-
Rhodanobacter	0.000859	0.000912917	0.000212091	0	0	0.000200333	0.77283	0.538253	0.717982	-	0.734985
Cryptobacterium	0.000849583	0	0	0.000203636	0	0	0.488422	-	0.717982	0.717982	-
Limnohabitans	0.000838417	0	0	0	0	0	0.729034	-	-	-	-
Undibacterium	0.000838417	0	0	0	0	0	0.729034	-	-	-	-
Alcaligenes	0.000823917	0	0	0	0	0	0.488422	-	-	-	-
Pontibacter	0.000817417	0.000177833	0	0	0	0.00100158	0.435731	0.734985	-	-	0.734985
Aggregatibacter	0.00079325	0.000615083	0.000420182	0.000643455	0	0.00507183	0.77283	0.950925	0.947645	0.470101	0.734985
Parvibaculum	0.000779417	0	0.000208182	0	0	0	0.729034	0.711923	0.717982	-	-
Gemmobacter	0.000778333	0	0.000212091	0	0	0	0.488422	0.711923	0.717982	-	-
Solobacterium	0.000765167	0.00071825	0.001052	0.000396182	0.002848	0.00429408	0.885234	0.758289	0.622375	0.324636	1
Hydrogenophilus	0.00076	0.000185417	0	0	0	0	0.686106	0.734985	-	-	-
Aminobacterium	0.00073475	0	0	0	0	0	0.729034	-	-	-	-
Cystobacter	0.00073475	0	0	0	0.000202091	0	0.729034	-	-	0.717982	0.711923
Tepidimonas	0.00073475	0	0	0	0.000191727	0.000178833	0.729034	-	-	0.717982	1
Vampirovibrio	0.00073475	0	0	0	0	0	0.729034	-	-	-	-
Chitinimonas	0.00073475	0.000208083	0	0	0	0.000601	0.97697	0.734985	-	-	0.734985
Hansschlegelia	0.00073475	0.000208083	0	0	0	0	0.97697	0.734985	-	-	-
Maritalea	0.00067325	0	0	0	0	0	0.488422	-	-	-	-
Tumebacillus	0.00062875	0	0	0	0	0	0.729034	-	-	-	-
Ktedonobacter	0.00062875	0.000185417	0	0	0	0	0.97697	0.734985	-	-	-
Thalassobaculum	0.000597917	0	0	0	0	0	0.729034	-	-	-	-
Eikenella	0.00058725	0.000178167	0	0	0.00104445	0	0.686106	0.734985	-	0.470101	0.460181
Rhodococcus	0.00058275	0.000370833	0	0	0	0.0001785	0.729034	0.734985	-	-	0.734985
Facklamia	0.000582667	0.00036325	0	0.000206273	0.000214909	0	0.908073	0.498404	0.717982	0.973808	0.711923
Gilvimarinus	0.000581917	0	0	0	0.000202091	0.0001785	0.729034	-	-	0.717982	0.950925
Sunxiuqinia	0.000581917	0	0	0	0	0	0.729034	-	-	-	-
Gilliamella	0.000579	0.000177833	0.000426727	0.000206273	0	0	0.97697	0.644373	0.669509	0.717982	-
Truepera	0.000572583	0	0	0	0	0	0.488422	-	-	-	-
Moheibacter	0.000566667	0	0	0	0	0	0.488422	-	-	-	-
Kingella	0.000563167	0	0	0	0	0.0001785	0.488422	-	-	-	0.734985
Actinomycetospora	0.000555417	0	0	0	0	0	0.488422	-	-	-	-
Brevibacillus	0.000553833	0	0	0	0	0	0.729034	-	-	-	-
Gemmata	0.000553833	0	0	0	0	0	0.729034	-	-	-	-
Candidatus_Hydrogenedens	0.000499	0	0	0	0	0	0.488422	-	-	-	-
Actinomadura	0.000489833	0	0	0.000196636	0.000213	0.0002005	0.729034	-	0.717982	0.973808	1
Haliscomenobacter	0.000489833	0	0	0	0	0	0.729034	-	-	-	-
Nannocystis	0.000489833	0	0.000208182	0.000204364	0	0	0.729034	0.711923	0.973808	0.717982	-
Nonomuraea	0.000489833	0	0	0	0	0	0.729034	-	-	-	-
Phycisphaera	0.000489833	0	0	0	0	0	0.729034	-	-	-	-
Owenweeksia	0.000463667	0	0	0	0	0	0.488422	-	-	-	-
Caldilinea	0.0004545	0	0	0	0	0	0.488422	-	-	-	-
Polaromonas	0.00042475	0	0	0	0	0	0.488422	-	-	-	-
Enhygromyxa	0.000419167	0	0	0	0	0	0.729034	-	-	-	-
Muricauda	0.000419167	0	0	0	0	0	0.729034	-	-	-	-
Friedmanniella	0.000398583	0	0	0.000204364	0	0	0.729034	-	0.717982	0.717982	-
Photobacterium	0.000398583	0	0	0	0	0	0.729034	-	-	-	-
Polynucleobacter	0.000398583	0.000185417	0	0	0.000214909	0	0.97697	0.734985	-	0.717982	0.711923
Providencia	0.000394167	0.000177833	0	0	0	0.000378833	0.686106	0.734985	-	-	0.498404
Edaphobacter	0.000389667	0	0.000208182	0	0	0	0.729034	0.711923	0.717982	-	-
Actinobaculum	0.000386	0.000178833	0.000212091	0	0	0.000188583	0.97697	0.950925	0.717982	-	0.734985
Wautersiella	0.000377583	0	0	0	0	0.00251892	0.488422	-	-	-	0.498404
Pectobacterium	0.000372833	0.000192333	0.00329136	0.00286327	0	0.000197083	0.729034	0.230084	0.947645	0.148562	0.734985
Butyrivibrio	0.000369167	0	0	0	0	0	0.729034	-	-	-	-
Methylobacillus	0.000369167	0.00036325	0	0.000393	0.000202091	0.00113308	0.77283	0.498404	0.717982	0.973808	0.711923
Salegentibacter	0.000369167	0.000180833	0	0	0	0	0.97697	0.734985	-	-	-
Methylococcus	0.000369167	0.000178833	0	0	0	0	0.97697	0.734985	-	-	-
Geothrix	0.000254083	0	0	0.000393	0	0	0.729034	-	0.717982	0.717982	-
Maribacter	0.000254083	0	0	0	0	0	0.729034	-	-	-	-
Alterococcus	0.000244917	0	0	0	0	0	0.729034	-	-	-	-
Azohydromonas	0.000244917	0	0	0	0	0	0.729034	-	-	-	-
Catelliglobosispora	0.000244917	0	0	0	0	0	0.729034	-	-	-	-
Cryptosporangium	0.000244917	0	0	0	0.000202091	0.0002005	0.729034	-	-	0.717982	1
Jahnella	0.000244917	0	0	0	0	0	0.729034	-	-	-	-
Leuconostoc	0.000244917	0	0	0	0	0	0.729034	-	-	-	-
Rikenella	0.000244917	0	0	0	0	0.000187833	0.729034	-	-	-	0.734985
Stella	0.000244917	0	0	0	0	0	0.729034	-	-	-	-
Succiniclasticum	0.000244917	0	0	0	0.000191727	0	0.729034	-	-	0.717982	0.711923
Syntrophomonas	0.000244917	0	0	0	0	0	0.729034	-	-	-	-
Williamsia	0.000244917	0	0	0	0	0	0.729034	-	-	-	-
Enteractinococcus	0.000244917	0.000361333	0.000215091	0	0.000210818	0.00120192	0.77283	0.805541	0.717982	0.717982	1
Prosthecobacter	0.000244917	0.00062425	0	0	0	0.000601	0.97697	0.734985	-	-	0.734985
Mucilaginibacter	0.000244917	0.000398417	0.000655182	0	0	0.00200317	0.97697	0.689122	0.470101	-	0.734985
Paenalcaligenes	0.000244917	0.000178833	0	0	0	0	0.97697	0.734985	-	-	-
Cardiobacterium	0.000244917	0.000178167	0	0	0.000213	0.000376583	0.97697	0.734985	-	0.717982	0.758289
Salinarimonas	0.000209583	0	0	0.000209727	0	0	0.729034	-	0.717982	0.717982	-
Spirochaeta	0.000209583	0	0	0	0	0	0.729034	-	-	-	-
Terasakiella	0.000209583	0	0	0	0	0	0.729034	-	-	-	-
Kineococcus	0.000199333	0	0	0	0.000404273	0	0.729034	-	-	0.717982	0.711923
Marinobacterium	0.000199333	0	0	0	0	0.00018	0.729034	-	-	-	0.734985
Parascardovia	0.000194833	0.00101208	0.000846455	0.00103618	0.016218	0.000927	0.729034	0.950925	0.767618	0.49052	0.805541
Flavisolibacter	0.000194833	0.000595917	0	0	0	0.00280942	0.729034	0.498404	-	-	0.498404
Alkaliphilus	0.000194833	0	0	0	0	0.000187833	0.729034	-	-	-	0.734985
Anaerovibrio	0.000194833	0	0	0	0	0	0.729034	-	-	-	-
Desemzia	0.000194833	0	0	0	0.000404273	0	0.729034	-	-	0.717982	0.711923
Mitsuokella	0.000194833	0	0	0	0.000202091	0.000764083	0.729034	-	-	0.717982	0.711923
Victivallis	0.000194833	0	0	0	0	0	0.729034	-	-	-	-
Vogesella	0.000194833	0	0	0	0	0.000187833	0.729034	-	-	-	0.734985
Duganella	0.000194833	0.00055625	0	0	0	0	0.97697	0.734985	-	-	-
Vitreoscilla	0.000194833	0.000416167	0.00106164	0.000207273	0.000192455	0.00690417	0.97697	0.689122	0.669509	0.973808	0.267938
Oxalobacter	0.000194833	0.000365083	0.00109991	0	0	0	0.97697	0.644373	0.470101	-	-
Dermabacter	0.000193	0	0.000424091	0	0.000192455	0.00019775	0.729034	0.711923	0.717982	0.717982	1
Fodinibius	0.000189333	0	0	0	0	0	0.729034	-	-	-	-
Hahella	0.000189333	0	0	0	0	0	0.729034	-	-	-	-
Howardella	0.000189333	0.000192333	0	0.000208636	0	0	0.97697	0.734985	0.717982	0.717982	-
Sulfurospirillum	0.000188917	0	0	0	0	0	0.729034	-	-	-	-
Methylomonas	0.000184583	0	0	0	0	0	0.729034	-	-	-	-
Pseudoalteromonas	0.000184583	0	0	0	0	0.000200333	0.729034	-	-	-	0.734985
Cellulomonas	0.000184583	0.000208083	0.000212091	0	0.000213	0	0.97697	1	0.717982	0.717982	0.711923
Centipeda	0.000184583	0.000177833	0	0	0.000208455	0	0.97697	0.734985	-	0.717982	0.711923
Granulicella	0.000180667	0.000199167	0	0	0	0	0.97697	0.734985	-	-	-
Dysgonomonas	0.000179833	0.00017975	0	0	0	0	0.97697	0.734985	-	-	-
Saccharofermentans	0	0.000587	0.001271	0	0	0.00281767	0.298698	0.853514	0.278599	-	0.734985
Thiobacillus	0	0.00245583	0	0	0.000202091	0	0.488422	0.498404	-	0.717982	0.711923
Paraeggerthella	0	0.00056425	0.000208727	0	0	0.00480458	0.488422	0.711923	0.717982	-	0.175734
Sulfurovum	0	0.00166883	0	0	0	0	0.729034	0.734985	-	-	-
Globicatella	0	0.001298	0	0	0	0	0.729034	0.734985	-	-	-
Alicyclobacillus	0	0.000927083	0	0	0	0	0.729034	0.734985	-	-	-
Rudaea	0	0.000741667	0	0	0	0	0.729034	0.734985	-	-	-
Meiothermus	0	0.000416167	0	0	0	0	0.729034	0.734985	-	-	-
Abiotrophia	0	0.000370833	0	0	0	0	0.729034	0.734985	-	-	-
Alkanindiges	0	0.000370833	0	0	0	0	0.729034	0.734985	-	-	-
Cellvibrio	0	0.000370833	0	0	0.000191727	0	0.729034	0.734985	-	0.717982	0.711923
Haliangium	0	0.000208083	0	0	0	0	0.729034	0.734985	-	-	-
Aeriscardovia	0	0.000185417	0	0	0	0	0.729034	0.734985	-	-	-
Gallicola	0	0.000185417	0	0	0	0.000179583	0.729034	0.734985	-	-	0.734985
Salinicoccus	0	0.000185417	0	0.000204364	0.000202091	0.000179583	0.729034	0.734985	0.717982	0.973808	0.950925
Mogibacterium	0	0.000180833	0	0	0	0	0.729034	0.734985	-	-	-
Myroides	0	0.000180833	0	0	0.000201727	0	0.729034	0.734985	-	0.717982	0.711923
Sediminibacterium	0	0.000177833	0	0	0	0.000400667	0.729034	0.734985	-	-	0.734985
Chryseomicrobium	0	0	0.000605727	0	0	0	-	0.460181	0.470101	-	-
Nosocomiicoccus	0	0	0.000208182	0	0	0	-	0.711923	0.717982	-	-
Patulibacter	0	0	0.000208182	0	0	0	-	0.711923	0.717982	-	-
Allisonella	0	0	0	0.000408636	0	0	-	-	0.717982	0.717982	-
Constrictibacter	0	0	0	0.000196545	0	0	-	-	0.717982	0.717982	-
Gracilibacter	0	0	0	0.000192455	0	0	-	-	0.717982	0.717982	-
Lutibacter	0	0	0	0.000208636	0	0	-	-	0.717982	0.717982	-
Peptococcus	0	0	0	0.00306509	0	0.00169725	-	-	0.717982	0.717982	0.734985
Zoogloea	0	0	0	0.000208636	0	0	-	-	0.717982	0.717982	-
Epilithonimonas	0	0	0	0	0.000210818	0.000538667	-	-	-	0.717982	1
Pilimelia	0	0	0	0	0.000213	0	-	-	-	0.717982	0.711923
Sphaerobacter	0	0	0	0	0.000191727	0	-	-	-	0.717982	0.711923
Acetobacter	0	0	0	0	0	0.00019775	-	-	-	-	0.734985
Anaerofustis	0	0	0	0	0	0.000188583	-	-	-	-	0.734985
Bulleidia	0	0	0	0	0	0.002168	-	-	-	-	0.734985
Gillisia	0	0	0	0	0	0.000375667	-	-	-	-	0.734985
Halobacillus	0	0	0	0	0	0.000187833	-	-	-	-	0.734985
Kribbella	0	0	0	0	0	0.000200333	-	-	-	-	0.734985

## Sheet: VD_F
The alteration of VD_F infants GM
	Mean						adjusted P-value
Gneus	D1	D3	D7	M1	M3	M6	D1-vs-D3	D3-vs-D7	D7-vs-M1	M1-vs-M3	M3-vs-M6
Bifidobacterium	28.2086	21.1073	21.3603	42.7273	45.43	45.7097	0.477197	0.700311	0.0576307	0.825283	0.84739
Unclassified	17.1177	19.4984	23.6507	18.0088	8.95603	14.7318	0.423901	0.77283	0.964784	0.0379772	0.563703
Escherichia/Shigella	7.38231	16.2039	8.86059	10.9145	9.56558	6.79517	0.78981	0.923342	0.507801	0.452912	0.500581
Enterococcus	1.43265	1.72282	3.64378	1.60778	1.87541	4.76382	0.182602	0.77283	0.353837	0.825283	0.177932
Burkholderia	6.69572	0.733265	0.743325	0.337899	0.375783	0.608451	0.858955	0.77283	0.627207	0.200411	1
Clostridium	6.09106	15.4092	6.79034	5.91429	4.65417	2.38775	0.656853	0.248213	0.0305102	0.507801	0.177932
Streptococcus	5.29695	8.66701	15.1255	4.26748	6.24929	2.58311	0.213524	1	0.30988	0.691102	0.0675082
Ralstonia	3.35602	0.422166	0.344308	0.156683	0.21977	0.446996	0.533964	0.335924	0.894626	0.23323	0.630428
Lactobacillus	2.10853	0.520887	1.72538	4.47989	1.12143	0.579839	0.0913739	0.77283	0.26969	0.452912	0.386476
Acinetobacter	1.78847	0.144709	0.152001	0.100968	0.193841	0.245374	0.328383	0.923342	0.825283	0.757278	0.563703
Blautia	1.51601	0.42096	0.542064	0.611177	2.11391	0.981114	0.656853	0.84739	0.507801	0.401542	0.84739
Pseudomonas	1.23634	0.857667	0.211668	0.45313	1.6311	0.791299	0.78981	0.148915	0.26969	0.757278	0.630428
Erysipelatoclostridium	1.10042	1.50507	3.27607	1.82135	8.55219	9.91222	0.858955	0.77283	0.825283	0.0469447	0.441418
Moraxella	0.917496	0.334449	0.09162	0.0825748	0.0894984	0.0140885	0.78981	0.0832645	0.691102	0.757278	0.885234
Ruminococcus	0.906499	0.219336	0.33509	0.90362	0.248081	0.339321	0.477197	0.441418	0.627207	0.825283	0.386476
Roseburia	0.817235	0.198598	0.305659	0.18201	0.066544	0.194736	0.50516	0.84739	0.825283	0.825283	0.289839
Bacteroides	0.807004	0.192654	0.120591	0.167347	0.115837	0.287834	0.213524	0.500581	0.825283	0.507801	0.885234
Faecalibacterium	0.735559	0.158642	0.115307	0.125475	0.0801406	0.352442	0.248058	0.441418	0.452912	0.30988	0.210962
Herbaspirillum	0.620314	0.0736941	0.119397	0.0378792	0.0648	0.0837405	0.374259	0.441418	0.171098	0.757278	0.248213
Staphylococcus	0.60441	5.85283	2.6064	1.18479	0.503054	0.368563	0.248058	0.289839	0.122277	0.200411	0.923342
Collinsella	0.580308	0.0217784	0.0261222	2.0091	0.695173	0.297643	0.248058	0.563703	0.122277	0.825283	0.630428
Prevotella	0.572191	0.16292	0.00526656	0.117026	0.0176194	0.0844628	0.286321	0.00526224	0.964784	0.171098	0.700311
Rothia	0.504548	0.318936	1.09497	0.500718	1.92318	0.607565	0.213524	0.630428	0.452912	0.23323	0.441418
Delftia	0.501646	0.619794	0.106037	0.235995	0.50152	0.435182	0.722283	0.210962	0.627207	0.691102	0.700311
Veillonella	0.418714	0.21095	0.636581	0.305148	0.447691	0.748876	0.286321	0.248213	0.894626	0.964784	0.84739
Asticcacaulis	0.395291	0.119837	0.0499027	0.0453817	0.275416	0.136056	0.155132	0.210962	0.964784	0.627207	0.441418
Mycoplasma	0.358276	0.0264084	0.00934611	0.0114708	0.00287367	0.00109875	0.929199	0.335924	0.757278	0.757278	0.596641
Lachnoclostridium	0.297926	0.542731	6.31996	0.349493	0.233937	0.241176	0.50516	0.500581	0.200411	0.825283	0.665006
Anoxybacillus	0.278552	0.0253581	0.030219	0.0217657	0.0300312	0.0645341	0.230331	0.441418	0.565992	0.825283	0.101876
Gemmiger	0.266624	0.0384444	0.0207071	0.0257566	0.0271987	0.0323768	0.328383	0.335924	1	0.658843	0.335924
Dialister	0.2608	0.173829	0.00193744	0.0585839	0.0448502	0.003925	0.230331	0.386476	0.23323	0.757278	0.386476
Fusobacterium	0.227298	0.00392225	0.006677	0.00152511	0.000999667	0.00221625	0.286321	0.923342	0.401542	0.691102	0.630428
Pantoea	0.208685	0.606299	0.0173393	0.00946856	0.0148234	0.0161339	0.142631	0.148915	0.200411	0.825283	0.700311
Terrisporobacter	0.179469	0.130619	0.097021	0.126691	0.14639	0.0556161	0.477197	0.413407	0.353837	0.964784	0.923342
Helicobacter	0.174102	0.00225925	0.00790144	0.00151244	0.002271	0.00418262	0.182602	0.335924	0.30988	0.26969	0.961627
Eubacterium	0.161075	0.105947	0.0171041	0.0150237	0.0172568	0.0900212	0.656853	0.210962	0.691102	0.757278	0.563703
Haemophilus	0.15236	0.0845572	0.255017	0.706321	0.368293	0.0951015	0.423901	0.500581	0.825283	0.102345	0.289839
Phyllobacterium	0.152303	0.0115769	0.00914333	0.0171664	0.0269346	0.0447891	0.533964	0.665006	0.791082	0.791082	0.248213
unclassified_Acidobacteria	0.148381	0.164677	0.017232	0.0207992	0.0446439	0.0474014	0.142631	0.148915	0.894626	0.353837	0.563703
Marinobacterium	0.147349	0	0	0.000251778	0.000254667	0	0.286321	-	0.691102	0.964784	0.700311
Arthrobacter	0.146817	0.00532875	0.00427378	0.00677256	0.00904778	0.00309712	0.423901	0.736277	0.250998	0.353837	0.00937477
Sphingomonas	0.141596	0.0258187	0.00546511	0.007506	0.0193277	0.0197042	0.0620555	0.441418	0.894626	0.964784	0.335924
Tyzzerella	0.133593	0.0523943	0.0470382	0.0394748	0.454566	0.0942001	0.0506124	0.809894	0.964784	0.565992	0.441418
Serratia	0.128313	0.00409813	0.00327622	0.00517378	0.00553	0.007366	0.0455892	0.596641	0.185326	0.289315	0.193931
Aeromonas	0.109978	0.00378963	0.00618556	0.0137561	0.00231456	0.00374312	0.197621	0.441418	0.929637	0.200411	0.500581
Eggerthella	0.0960397	0.0391225	0.0309767	0.06173	0.291496	0.138756	0.109745	0.335924	0.757278	0.0379772	0.923342
Afipia	0.0896383	0.015229	0.00223822	0.00443878	0.0199081	0.0191219	0.0831631	0.441418	0.353837	0.565992	0.386476
Rheinheimera	0.0889333	0.230956	0.005379	0.002468	0.00799356	0.00469763	0.182602	0.700311	0.452912	0.479929	0.312321
Alloprevotella	0.0855557	0.0157245	0.000716333	0.00253456	0.00398767	0.0267136	0.213524	0.531667	0.565992	0.964784	0.84739
Corynebacterium	0.0832149	0.0125948	0.0137067	0.012387	0.0111361	0.013113	0.213524	0.360644	0.565992	0.964784	0.736277
Curvibacter	0.0831687	0.0068595	0.00731089	0.00550467	0.00598244	0.0159769	0.286321	0.961627	0.859819	0.723932	0.0921936
Micrococcus	0.0831481	0.15993	0.0871974	0.0838644	0.107151	0.0644399	0.755813	0.123658	0.565992	0.507801	0.441418
Halomonas	0.0826581	0.0167027	0.00457989	0.00863978	0.00973767	0.0052165	0.593955	0.193931	0.26969	0.894626	0.665006
Peptoclostridium	0.0787359	0.028565	0.0314556	0.0239864	0.0331133	0.0378445	0.0506124	0.77283	0.859819	0.964784	0.77283
Ruminiclostridium	0.0785278	0.0210146	0.0151053	0.0152819	0.0845398	0.0179354	0.0831631	0.84739	0.565992	0.26969	0.630428
Parabacteroides	0.0782141	0.00742763	0.005481	0.00968822	0.0146502	0.056467	0.374259	0.123658	0.479929	0.565992	0.563703
Dorea	0.0774235	0.00763525	0.011528	0.112265	0.00928089	0.0318338	0.0755606	0.441418	0.964784	1	0.112351
Propionibacterium	0.0721289	0.00744625	0.00370722	0.00445133	0.00389489	0.00430462	0.328383	0.630428	0.964784	0.691102	0.700311
Neisseria	0.0701117	0.0054845	0.00611422	0.00605356	0.00306578	0.00807912	0.593955	0.84739	0.964784	0.691102	0.210962
Coprococcus	0.0689271	0.010758	0.00698689	0.0112468	0.00876044	0.020848	0.593955	0.77283	0.627207	0.452912	0.289839
Ilumatobacter	0.0654186	0.0979006	0.0250086	0.0767097	0.0218633	0.0249802	0.286321	0.77283	0.691102	0.894626	0.77283
Candidatus_Pelagibacter	0.0648952	0.13702	0.00656444	0.0297694	0	0.000828375	0.625063	0.923342	0.964784	0.691102	0.386476
Enhydrobacter	0.0640962	0.004284	0.0107189	0.00443211	0.00129378	0.0024995	0.0755606	0.177932	0.26969	0.353837	0.335924
Brevundimonas	0.0640478	0.0223324	0.00225244	0.00416011	0.0474317	0.0873045	0.450102	0.0237414	0.964784	0.200411	0.441418
Hungatella	0.0639061	0.0224641	0.044533	0.0229349	0.0431307	0.0303329	0.477197	0.923342	0.171098	0.791082	0.470486
Desulfovibrio	0.0610584	0.0159966	0.00361	0.00699167	0.0103904	0.007577	0.374259	0.700311	0.825283	0.426777	0.923342
Butyricicoccus	0.0573753	0.0226452	0.00958844	0.0115392	0.00205156	0.0215386	0.858955	0.210962	0.825283	0.964784	0.700311
Oscillibacter	0.0561225	0.0272709	0.00522856	0.00592189	0.00285622	0.0134166	0.374259	0.335924	0.757278	0.757278	0.123658
Akkermansia	0.0556424	0.01147	0.012518	0.0111168	0.253915	2.27017	0.286321	0.736277	0.929637	0.157704	0.596641
Barnesiella	0.0543337	0.00253163	0.000960111	0.00430456	0.00451167	0.0165035	0.168447	0.809894	0.859819	0.536499	0.500581
Actinomyces	0.0523663	0.0193068	0.0337878	0.0616683	0.255294	0.111846	0.00768579	0.500581	0.102345	0.14512	0.700311
Megamonas	0.0513545	0.0202937	0.00125067	0.00298289	0.00188467	0.0303334	0.423901	0.470486	0.929637	0.691102	0.335924
Kocuria	0.0493298	0.0111327	0.00715078	0.00535856	0.0120106	0.00748512	0.0755606	0.177932	0.353837	0.250998	0.665006
Elizabethkingia	0.0471261	0.00173687	0.002586	0.000744556	0.00558978	0.00282237	0.0620555	0.335924	1	0.250998	0.809894
Anaerostipes	0.0470843	0.00382112	0.0262712	0.009701	0.0302664	0.0246143	0.328383	0.596641	0.964784	0.894626	0.500581
Marinobacter	0.0463106	0.00174938	0.000471	0.000232333	0.000254667	0.000276	0.78981	0.77283	0.627207	0.964784	1
Flavonifractor	0.0425344	0.0120047	0.0128402	0.0205307	0.0198434	0.057381	0.155132	0.563703	0.723932	0.658843	0.060602
Treponema	0.042502	0.000575625	0.000261444	0	0.000532	0.019934	0.423901	0.630428	0.691102	0.426777	0.809894
Bacillus	0.0418816	0.0076665	0.0103029	0.0269171	0.0675072	0.009993	0.423901	0.563703	0.964784	0.964784	0.77283
Sutterella	0.0402632	0.144157	0.00101867	0.000273111	0.00302844	0.020347	0.929199	0.386476	0.964784	0.401542	1
Polynucleobacter	0.0379559	0.0127735	0.0383769	0.009559	0	0.000828375	0.858955	0.700311	0.964784	0.691102	0.386476
Aquabacterium	0.037694	0.00492113	0.00593911	0.00194756	0.00810156	0.0109331	0.182602	0.736277	0.0379772	0.691102	0.289839
Leptotrichia	0.037482	0.006016	0.00486511	0.00204022	0.00282056	0.00220187	0.248058	0.413407	0.353837	0.401542	0.700311
Atopobium	0.0374223	0.00895537	0.0519188	0.0151696	0.0696917	0.0203417	0.068535	0.500581	0.964784	0.200411	0.386476
Phascolarctobacterium	0.0374015	0.0316985	0.0156537	0.00158844	0.00206367	0.0139808	0.593955	0.210962	0.507801	0.565992	0.531667
Methylobacterium	0.0370023	0.000556875	0.00146456	0.002041	0.00292211	0.00617912	0.0234676	0.210962	0.757278	0.894626	0.135833
Campylobacter	0.0345356	0.00120737	0.000972444	0.00100211	0	0	0.78981	0.923342	0.894626	0.23323	-
Proteus	0.0339198	0.00236688	0.00196744	0.00300289	0.00441378	0.00140187	0.230331	0.665006	0.479929	0.723932	0.386476
Gemella	0.0337629	0.0168309	0.0272858	0.0151984	0.0227553	0.0194775	0.824212	0.470486	0.627207	0.964784	0.630428
Algoriphagus	0.0336627	0.00933575	0.000254667	0.000732111	0.00757056	0.00167763	0.929199	0.123658	0.627207	0.507801	0.500581
Alistipes	0.0330322	0.00751112	0.00460744	0.001056	0.00236389	0.0105664	0.398615	0.736277	0.331387	0.426777	0.961627
Granulicatella	0.0327401	0.0247741	0.0162863	0.0468474	0.105477	0.0506199	0.328383	0.563703	0.565992	0.0151694	0.630428
Shewanella	0.0320531	0.00118888	0.000765111	0.000723333	0	0.000842875	0.0913739	0.809894	0.757278	0.691102	0.193931
Megasphaera	0.0319377	0.012647	0.00125422	0.00437156	0.0133953	0.00194137	0.656853	0.123658	0.26969	0.825283	0.335924
Dethiosulfatibacter	0.0317013	0	0	0	0	0	0.722283	-	-	-	-
Raoultella	0.0316992	0.0213791	0.147605	0.022968	0.0113821	0.0381852	0.689278	0.923342	0.627207	0.894626	0.0485396
Dietzia	0.0311342	0.0211635	0.00558978	0.00977011	0.0134146	0.0145643	0.656853	0.700311	0.353837	0.894626	0.84739
Catenibacterium	0.031046	0.0171254	0.00177178	0.00327733	0.000768778	0.00413275	0.78981	0.77283	0.757278	0.964784	0.335924
Parvimonas	0.0296666	0.00028125	0.000748444	0.000273111	0.00158767	0.000283375	0.286321	0.500581	0.507801	0.452912	0.441418
Pelomonas	0.0283896	0.0132139	0.00303267	0.00640611	0.0238013	0.0168299	0.533964	0.441418	0.401542	0.691102	0.84739
Pasteurella	0.0270645	0.00596463	0.00151711	0.00215033	0.001273	0.000563	1	0.248213	1	0.691102	0.563703
Hyphomonas	0.0266086	0.00328087	0.00705011	0	0.000256333	0.000295625	0.858955	0.596641	0.426777	0.691102	0.923342
Providencia	0.0262686	0.000577125	0.000497222	0.000250778	0	0.000269125	0.328383	0.809894	0.691102	0.691102	0.665006
Flavobacterium	0.0257295	0.11469	0.00201989	0.002458	0.002098	0.0022835	0.593955	0.563703	0.964784	0.507801	0.84739
Deinococcus	0.0254812	0.000288625	0.000265556	0.000751889	0.00128156	0.00140638	0.286321	1	0.452912	0.507801	0.441418
Paracoccus	0.0238209	0.005904	0.00572722	0.00979089	0.0148866	0.0119235	0.248058	0.563703	0.122277	0.14512	0.289839
Nocardioides	0.0236553	0.00891862	0.00194911	0.00193111	0.0220728	0.0093765	0.722283	0.470486	0.859819	0.353837	0.563703
Negativicoccus	0.0232825	0.0395091	0.0191738	0.150756	0.0196689	0.0144329	0.929199	0.84739	0.377225	0.377225	1
Lactococcus	0.0227495	0.0128831	0.00960822	0.00710589	0.00377289	0.00645837	1	0.413407	0.894626	0.452912	0.630428
Gemmatimonas	0.0223843	0.00445687	0.00101889	0.00350878	0.00207567	0.00113937	0.182602	0.413407	0.691102	0.964784	0.923342
Turicibacter	0.0219079	0.00208	0.00218089	0.00364089	0.00313711	0.00253437	0.0128512	0.961627	0.507801	0.507801	0.885234
Sporanaerobacter	0.0204297	0	0	0	0.000788444	0.00084225	0.722283	-	-	0.691102	1
Pseudonocardia	0.0199939	0.002823	0.000242222	0.000484111	0.00290844	0.00197387	0.248058	0.563703	0.691102	0.507801	0.84739
Parasutterella	0.0198931	0.00396662	0.000233222	0.001552	0.00295211	0.000563	0.248058	0.123658	0.353837	0.757278	0.923342
Comamonas	0.0198727	0.00116125	0.000484333	0.00100711	0.0162999	0.00227538	0.155132	0.386476	0.507801	0.757278	0.665006
Atopostipes	0.0195184	0.00395125	0.00120378	0.00228867	0.00123522	0.0030795	0.213524	0.386476	0.26969	0.426777	0.923342
Peptoniphilus	0.0189459	0.00242312	0.00157433	0.0195114	0.007995	0.0483911	0.100224	0.77283	0.0379772	0.859819	0.596641
Psychrobacter	0.018621	0.00142975	0.00372644	0.00148989	0.00613744	0.000566875	0.328383	0.386476	0.200411	0.929637	0.665006
Porphyromonas	0.0177359	0.0033435	0.00101211	0.000744	0.00330222	0.00936475	1	0.112351	0.825283	0.825283	0.289839
Roseiflexus	0.0176118	0	0	0	0	0	0.722283	-	-	-	-
Streptomyces	0.017258	0.00114575	0.00266556	0.00276811	0.00130689	0.00139163	0.0506124	0.441418	0.825283	0.894626	0.500581
Gaiella	0.0162678	0.0161018	0.000254667	0.000787333	0.00418922	0.00730363	0.0409927	0.923342	0.691102	0.377225	0.596641
Achromobacter	0.016012	0.000577125	0.000760222	0.001464	0.00424078	0.00369725	0.0367951	0.563703	0.691102	0.565992	0.563703
Microbacterium	0.0156688	0.00264363	0.00170689	0.00218789	0.0539956	0.00850013	0.656853	0.248213	0.757278	0.102345	0.386476
Anaerococcus	0.0156517	0.00430438	0.00149111	0.00682533	0.00511633	0.0400361	0.266717	0.312321	0.452912	0.507801	0.470486
Butyricimonas	0.0149915	0.00757725	0.000505	0.00136556	0.00129456	0.004999	0.563575	0.923342	0.964784	0.507801	0.700311
Devosia	0.0149415	0.0203849	0.00479933	0.0138827	0.0554633	0.018477	0.50516	0.531667	0.691102	0.757278	0.923342
Rhizobium	0.0145653	0.006213	0	0.00203944	0.0492176	0.0462954	0.722283	0.0832645	0.0469447	0.894626	0.335924
Bergeyella	0.0144808	0.002712	0.00151489	0.000819333	0.000245667	0.000538375	0.78981	0.630428	0.964784	0.964784	0.923342
Methylophilus	0.0143985	0.00029725	0.000242222	0.000755333	0.00133333	0.00197025	0.50516	0.923342	0.627207	0.859819	0.923342
Rubellimicrobium	0.0138898	0.0020285	0.00224744	0.000251778	0.00132978	0.000581875	0.593955	1	0.171098	0.627207	0.923342
Odoribacter	0.0136695	0.004953	0.000957111	0.000251778	0.000784111	0.00279612	0.858955	0.335924	0.627207	0.691102	0.809894
Friedmanniella	0.0134383	0.000288625	0.00100844	0.000251778	0.000269222	0.000286125	0.119966	0.500581	0.452912	0.964784	1
Buchnera	0.0130898	0	0.000466556	0.000517778	0.000262778	0.00113912	0.155132	0.700311	0.757278	0.691102	0.563703
Couchioplanes	0.0130466	0.00518162	0.00197356	0.000496556	0.0283984	0.00512737	0.78981	0.84739	0.102345	0.250998	0.84739
Jeotgalicoccus	0.0130155	0.0045425	0.00315744	0.00175533	0.00199567	0.00452275	0.78981	0.885234	0.691102	0.964784	0.335924
Demequina	0.0128761	0.0006315	0	0	0	0	0.722283	0.665006	-	-	-
Bilophila	0.0126455	0.0101414	0.000749778	0.00348144	0.002628	0.00249287	0.929199	0.77283	0.929637	0.691102	0.441418
Paraprevotella	0.0126448	0.00207437	0	0	0.000538444	0.00223525	1	0.386476	-	0.691102	0.210962
Massilia	0.0124341	0.001821	0.00124311	0.00125911	0.000269222	0.00389312	0.155132	0.700311	0.825283	0.401542	0.148915
Skermanella	0.0123701	0.0012255	0.000265556	0.000755222	0.00212444	0.003087	1	0.630428	0.964784	0.452912	0.441418
Nocardia	0.0122305	0.00231812	0.000522889	0.00125078	0.00259589	0.00458538	0.450102	0.335924	0.30988	0.596242	0.210962
Microvirga	0.0120386	0.00118837	0	0.000244778	0.00290378	0.003918	0.423901	0.386476	0.691102	0.401542	0.248213
Sediminibacterium	0.0118609	0.00832225	0	0.000546222	0	0	0.563575	0.665006	0.691102	0.691102	-
Cellulosimicrobium	0.0115309	0.00116125	0.000478556	0.000251778	0.00338756	0.0068305	0.0560914	0.413407	0.757278	0.171098	0.885234
Amphritea	0.0115038	0.000288625	0.000261444	0	0.000256333	0.000855625	0.142631	1	0.691102	0.691102	0.630428
Anaerotruncus	0.0112204	0.0031125	0.00220578	0.00233489	0.00639244	0.0047325	0.423901	0.563703	0.964784	0.964784	0.77283
Modestobacter	0.0111124	0.000572875	0.00170011	0	0.000805556	0.00086525	0.477197	0.563703	0.23323	0.426777	0.809894
Vibrio	0.0108865	0.00029725	0.000999667	0.000805222	0.000256333	0.000566875	0.142631	0.500581	0.825283	0.627207	0.923342
Nitrospira	0.0105888	0.00157862	0.000749889	0.000539111	0.00130667	0.00028075	0.109745	0.809894	1	0.627207	0.386476
Sandarakinorhabdus	0.0105296	0.0157527	0.000252444	0.000819333	0	0	0.893973	0.923342	0.964784	0.691102	-
Brachybacterium	0.0102936	0.000879	0.00194111	0.00271644	0.00227556	0.00171762	0.286321	0.77283	0.627207	0.929637	0.809894
Aerococcus	0.0097097	0.00150463	0.000963111	0	0.001314	0.00535475	0.722283	0.630428	0.691102	0.691102	0.386476
Allobaculum	0.0095443	0.000278375	0.000242222	0	0	0.00054875	0.722283	0.923342	0.691102	-	0.386476
Vagococcus	0.0094561	0.0213813	0.0146246	0.0117368	0	0.001146	0.858955	0.84739	1	0.426777	0.386476
Marivita	0.0093006	0.000290125	0.000233222	0	0	0	0.450102	0.923342	0.691102	-	-
Morganella	0.0092397	0.00231363	0.000770778	0.000477222	0.001051	0.00550212	0.858955	0.248213	0.691102	0.627207	0.531667
Saccharopolyspora	0.0090416	0	0.000730222	0	0	0.00056475	0.155132	0.441418	0.426777	-	0.386476
Anaeroplasma	0.0088957	0	0.000237778	0	0	0	0.477197	0.700311	0.691102	-	-
Succinivibrio	0.008814	0.000290125	0.000513889	0.000505444	0.00161544	0.000269125	0.168447	0.736277	1	0.757278	1
Photobacterium	0.0087377	0.00174512	0.000490222	0.000498333	0.000254667	0.000295625	0.78981	0.77283	1	0.691102	0.923342
Steroidobacter	0.0084771	0.00410438	0.00103667	0.00105333	0.00450544	0.00333275	0.374259	0.809894	0.757278	0.757278	0.84739
Capnocytophaga	0.0084537	0	0	0	0	0.00028075	0.722283	-	-	-	0.665006
Leucobacter	0.0083584	0.000890875	0.000244778	0.000753222	0.0132818	0.0623304	0.450102	0.289839	0.401542	0.353837	0.923342
Arcobacter	0.0082891	0.0002945	0.000242222	0.000511667	0	0.00054875	0.248058	0.923342	0.691102	0.426777	0.386476
Chryseobacterium	0.008271	0	0.000474	0	0.000252778	0.000564125	0.155132	0.441418	0.426777	0.691102	0.700311
Idiomarina	0.0082189	0	0	0	0	0	0.722283	-	-	-	-
Methylomonas	0.0082189	0	0	0	0	0	0.722283	-	-	-	-
Huaishuia	0.0081163	0.000556875	0	0	0.000758222	0	0.78981	0.665006	-	0.691102	0.700311
Kofleria	0.007984	0.00536725	0	0.000232333	0.000262778	0.00084225	0.964565	0.665006	0.691102	0.964784	0.923342
Cetobacterium	0.0079733	0.00117288	0.000747222	0.000514222	0.000525444	0.00085025	1	0.335924	0.929637	1	0.809894
Lysobacter	0.0079565	0.0056645	0.000237778	0.000742	0.004759	0.00225025	0.213524	0.563703	0.627207	0.565992	0.923342
Phenylobacterium	0.0079541	0.00462425	0.0138863	0.00381644	0.00704944	0.00679412	0.266717	0.441418	0.757278	0.691102	0.500581
Phaselicystis	0.0079056	0.0046985	0	0.000482222	0.000793778	0.000847625	0.533964	0.386476	0.691102	0.691102	1
Truepera	0.0078926	0	0	0.000254889	0	0.000283375	0.155132	-	0.691102	0.691102	0.665006
Oscillochloris	0.0078845	0.0006315	0.00126244	0	0	0.00028075	0.78981	1	0.691102	-	0.665006
Paucisalibacillus	0.0078734	0	0	0.000232333	0.000788444	0.001108	0.477197	-	0.691102	0.964784	0.700311
Hydrogenophaga	0.0078099	0.000947125	0.000505	0.000241111	0.000262778	0.0019695	0.374259	0.923342	0.964784	0.964784	0.386476
Limnohabitans	0.0077046	0.0032695	0.00201989	0.00109244	0	0	0.964565	0.923342	0.964784	0.691102	-
Pedobacter	0.0075225	0.0017945	0.000252444	0.000546222	0.000538444	0.00195287	0.755813	0.289839	0.964784	0.964784	0.210962
Anaeroglobus	0.0075144	0	0.000708778	0.000238556	0.000256222	0	0.722283	0.441418	0.627207	0.964784	0.700311
Hyphomicrobium	0.0072871	0.002823	0.000484333	0	0.000507444	0.00028075	0.78981	0.630428	0.691102	0.426777	0.665006
Selenomonas	0.007082	0.000613	0.000252444	0	0	0	0.78981	0.563703	0.691102	-	-
Geobacillus	0.0067904	0.00400562	0.00127111	0.001459	0.000754	0.003048	0.374259	0.923342	0.929637	0.929637	0.135833
Pediococcus	0.0067308	0.00086525	0.000497222	0.00100822	0	0	0.893973	0.413407	0.452912	0.111961	-
Solobacterium	0.0066223	0.001693	0.00127344	0.00101	0.00581267	0.00115062	0.286321	0.700311	0.30988	0.894626	0.563703
Marmoricola	0.0065188	0.0015515	0	0.000514222	0.00132411	0.00028075	0.533964	0.386476	0.426777	0.377225	0.193931
Mogibacterium	0.0064743	0.00156013	0.000759667	0.000273111	0.000256222	0.000283375	0.78981	0.84739	0.691102	0.964784	1
Thalassobaculum	0.0064649	0	0.000233222	0.000266	0	0.000295625	0.722283	0.700311	0.964784	0.691102	0.665006
Fluviicola	0.0063982	0.0020805	0.00151489	0.002458	0	0	0.78981	0.923342	0.964784	0.691102	-
Bosea	0.0062824	0.00331112	0.00807933	0.000520889	0.00208511	0.00397	0.78981	0.248213	0.757278	0.507801	0.84739
Sulfuricurvum	0.0060903	0	0.000252444	0	0.000268222	0	0.477197	0.700311	0.691102	0.691102	0.700311
Exiguobacterium	0.0060364	0.00958987	0.00745178	0.00554844	0.00443811	0.0027645	0.477197	0.84739	0.894626	0.964784	0.700311
Peptostreptococcus	0.0059519	0.00058375	0.000516111	0.000496	0.000785667	0.001132	0.78981	0.885234	0.929637	0.565992	0.885234
Caldilinea	0.0059068	0.00031575	0.0171686	0	0	0	0.964565	1	0.691102	-	-
Paenibacillus	0.0058568	0.000288625	0	0.000266	0	0	0.78981	0.665006	0.691102	0.691102	-
Ruegeria	0.005843	0	0	0	0	0.000269125	0.477197	-	-	-	0.665006
Cupriavidus	0.0058406	0	0	0	0	0.00111825	0.155132	-	-	-	0.0832645
Salmonella	0.0056006	0.177332	0.0270749	0.00661344	0.00258122	0.00343137	0.722283	0.923342	0.200411	0.894626	0.77283
Segetibacter	0.0055634	0	0	0	0	0	0.722283	-	-	-	-
Craurococcus	0.0055202	0	0.000244778	0.000482222	0	0	0.477197	0.700311	0.964784	0.691102	-
Edaphobacter	0.00546	0	0.000252444	0.000266	0	0	0.155132	0.700311	0.964784	0.691102	-
Scardovia	0.0054584	0.00348587	0.00446044	0.0128596	0.0761246	0.0115121	0.929199	0.923342	0.859819	0.757278	0.441418
Desulfuromonas	0.0051896	0	0	0	0	0	0.286321	-	-	-	-
Aeromicrobium	0.0051336	0.00683387	0.000475444	0.000505667	0.00446789	0.00254012	0.722283	0.77283	0.859819	0.289315	0.596641
Solibacillus	0.004933	0.00152425	0.001039	0.000251778	0.0533417	0.00141238	0.858955	0.84739	0.691102	0.200411	0.84739
Perlucidibaca	0.0049313	0	0	0	0.000262778	0	0.722283	-	-	0.691102	0.700311
Sneathia	0.0049313	0	0	0	0	0	0.722283	-	-	-	-
Thiothrix	0.0049313	0	0	0	0	0	0.722283	-	-	-	-
Armatimonas	0.0048796	0.00237775	0.000505	0.00191178	0	0	0.964565	0.923342	0.964784	0.691102	-
Ignatzschineria	0.0048726	0.000288625	0.000796778	0.000728111	0.00180033	0.001424	0.286321	1	0.757278	0.565992	0.700311
Azospirillum	0.0047138	0.002375	0.000518	0.00154622	0.00393967	0.00168025	0.858955	0.84739	0.331387	0.658843	0.809894
Aggregatibacter	0.0046965	0.000581	0.000254667	0.000238556	0.000269222	0.000269125	0.656853	0.596641	0.964784	0.964784	1
Halothiobacillus	0.0046965	0	0	0	0	0	0.722283	-	-	-	-
Brevibacterium	0.0046898	0.000288625	0	0.000507111	0.000507444	0.000853	0.78981	0.665006	0.426777	1	0.84739
Caulobacter	0.0046362	0.002183	0.000779444	0.00102833	0.0522129	0.0302697	0.477197	0.84739	0.894626	0.507801	0.84739
Hoeflea	0.004466	0	0	0	0	0	0.155132	-	-	-	-
Petrimonas	0.0044617	0	0	0	0.001077	0.00252688	0.722283	-	-	0.691102	0.923342
Mycobacterium	0.0044518	0.00503025	0.00124044	0.000482222	0.00821367	0.00254187	0.656853	0.923342	0.452912	0.200411	0.596641
Solirubrobacter	0.0044419	0.00347287	0.000252444	0.000532111	0.00259067	0.00141175	0.155132	0.923342	0.964784	0.353837	0.84739
Nesterenkonia	0.0044292	0.00200012	0	0.000254889	0.00102744	0.0011055	0.477197	0.386476	0.691102	0.401542	0.84739
Rubrobacter	0.0044098	0.0002865	0.000715778	0.000241111	0.001816	0.000834	0.248058	0.563703	0.452912	0.171098	0.360644
Ornithinicoccus	0.0044044	0	0	0	0.000269222	0.00057225	0.722283	-	-	0.691102	0.923342
Luteolibacter	0.0043659	0.113242	0.00353467	0	0.00132978	0.0011315	0.893973	0.923342	0.691102	0.426777	0.923342
Methylobacillus	0.0043521	0.000278375	0.000265556	0.000744556	0.000269222	0.0005695	0.722283	1	0.691102	0.691102	0.700311
Trichococcus	0.0042479	0.000613	0.000240778	0.000755222	0	0	0.593955	0.563703	0.964784	0.691102	-
Dyella	0.0042314	0.0005945	0.000494667	0.000485889	0.000525556	0.000283375	0.78981	0.809894	0.929637	0.757278	1
Methylophaga	0.0042268	0	0	0	0	0	0.722283	-	-	-	-
Rhizobacter	0.0041921	0.00126287	0.000503667	0.000482222	0.00928511	0.00743062	0.328383	0.809894	0.757278	0.401542	0.923342
Finegoldia	0.00418	0.00229325	0.00298422	0.00520244	0.00517333	0.00862513	0.722283	0.500581	0.565992	0.479929	0.961627
Thiobacillus	0.0039868	0	0.00122122	0.00294133	0.000262778	0.0016845	0.477197	0.441418	0.426777	0.200411	0.923342
Olsenella	0.0039552	0.00087575	0.000237778	0.000273111	0.00209578	0.000830625	1	0.563703	0.964784	0.691102	1
Rhodobacter	0.0037863	0.00217313	0.00504956	0.00461089	0.00445756	0.0058885	0.929199	0.700311	0.757278	1	0.386476
Enteractinococcus	0.0037635	0.00112525	0.000240778	0.00127444	0.00201656	0.00194675	0.78981	0.923342	0.964784	0.757278	0.923342
Thiohalophilus	0.0037572	0	0	0	0	0	0.722283	-	-	-	-
Peredibacter	0.0037472	0.000891625	0.006312	0	0	0	0.50516	1	0.691102	-	-
Nitriliruptor	0.0036758	0.00173525	0.000237778	0	0.00102744	0.00138513	0.722283	0.289839	0.691102	0.23323	0.77283
Catonella	0.0035224	0.00057875	0.000242222	0	0.000513667	0.000551875	0.656853	0.563703	0.691102	0.426777	0.809894
Pedomicrobium	0.0035163	0.00884013	0.000242222	0	0.00391178	0.00280762	0.858955	0.923342	0.691102	0.426777	0.736277
Ornithinimicrobium	0.003496	0.00115	0.000738222	0	0.00103656	0	0.50516	0.531667	0.426777	0.111961	0.123658
Promicromonospora	0.0034853	0.0002945	0.000244778	0	0	0	0.248058	0.923342	0.691102	-	-
Pontibacter	0.0034771	0.000288625	0	0.000477111	0.000522	0	0.964565	0.665006	0.426777	0.859819	0.441418
Gilliamella	0.0032875	0.000288625	0.000237778	0.000251778	0	0	0.964565	0.923342	0.964784	0.691102	-
Pyramidobacter	0.0032046	0	0	0	0.000254667	0	0.477197	-	-	0.691102	0.700311
Cryptosporangium	0.0031931	0.000583125	0.000481556	0.000241111	0.00468033	0.00057225	0.656853	0.700311	0.964784	0.353837	0.441418
Thermus	0.0030623	0	0	0	0	0	0.286321	-	-	-	-
Aciditerrimonas	0.003045	0.000594125	0.000985	0.000989333	0.000505444	0.00028075	0.533964	0.84739	0.825283	0.691102	1
Litorilinea	0.0030316	0	0	0	0	0	0.477197	-	-	-	-
Saccharibacillus	0.0030135	0.000278375	0.000240778	0	0.000252778	0	0.964565	0.923342	0.691102	0.691102	0.700311
Geodermatophilus	0.0029939	0.00085425	0.000240778	0.000983889	0.00286278	0.001636	0.0506124	0.563703	0.353837	0.507801	0.563703
Psychrilyobacter	0.0029938	0.000572875	0	0.000232333	0	0	1	0.386476	0.691102	0.691102	-
Flectobacillus	0.002825	0	0	0	0	0	0.722283	-	-	-	-
Luteibacter	0.0028196	0	0	0.00144656	0.00106056	0.00715263	0.286321	-	0.691102	0.757278	0.809894
Rhodopseudomonas	0.0028112	0.00029725	0.000242222	0.000241111	0.00954778	0.0040055	0.286321	0.923342	0.964784	0.353837	0.500581
Balneola	0.0027824	0	0	0	0	0	0.477197	-	-	-	-
Hymenobacter	0.002773	0	0	0	0	0.000283375	0.477197	-	-	-	0.665006
Cloacibacterium	0.0026627	0	0.000252444	0.000241111	0	0.000283375	0.477197	0.700311	0.964784	0.691102	0.665006
Actinospica	0.0026512	0.000290125	0	0.000266	0	0	0.722283	0.665006	0.691102	0.691102	-
Anaerophaga	0.0025831	0	0	0	0	0	0.722283	-	-	-	-
Elusimicrobium	0.0025831	0	0	0	0	0	0.722283	-	-	-	-
Haliangium	0.0025831	0	0	0	0	0	0.722283	-	-	-	-
Bryobacter	0.0025682	0.0005945	0	0	0	0	0.964565	0.665006	-	-	-
Lutibacter	0.0025499	0	0	0	0	0	0.722283	-	-	-	-
Weissella	0.0025498	0.000857875	0.00122489	0.00201367	0.000771222	0.0013875	0.0455892	0.84739	0.479929	0.13332	0.335924
Rhodanobacter	0.002391	0.00029725	0.000747222	0.00197867	0.000519	0.00139525	0.50516	0.736277	0.859819	0.859819	0.531667
Winogradskyella	0.0023748	0	0	0	0	0	0.477197	-	-	-	-
Janthinobacterium	0.0023678	0.00029725	0	0	0.000538444	0.000549875	0.50516	0.665006	-	0.691102	0.700311
Alcanivorax	0.0023482	0	0	0.000238556	0	0.000279625	0.722283	-	0.691102	0.691102	0.665006
Anaerosalibacter	0.0023482	0	0	0	0	0.00028075	0.722283	-	-	-	0.665006
Tumebacillus	0.0023482	0	0.000242222	0	0	0	0.722283	0.700311	0.691102	-	-
Rhodococcus	0.0023392	0.00029725	0	0	0	0	0.722283	0.665006	-	-	-
Fibrobacter	0.0023283	0.00031575	0	0	0.00160256	0.000283375	0.450102	0.665006	-	0.426777	0.665006
Victivallis	0.0023114	0.0005945	0	0.000546222	0	0	0.964565	0.665006	0.691102	0.691102	-
Gordonibacter	0.0023071	0.0015205	0.00146356	0.0419561	0.00426844	0.0196043	0.858955	0.885234	0.964784	0.627207	0.77283
Azonexus	0.0022808	0.000288625	0	0	0.000269222	0.000286125	0.964565	0.665006	-	0.691102	1
Aliidiomarina	0.0022319	0.003433	0.000750111	0.00219622	0.00129033	0.00163712	0.398615	0.470486	0.859819	0.825283	0.84739
Paenalcaligenes	0.0022282	0	0.000240778	0	0	0	0.286321	0.700311	0.691102	-	-
Oribacterium	0.0022099	0.0002865	0.000509333	0.000748333	0.000256222	0.00329275	0.964565	1	0.691102	0.691102	0.563703
Terasakiella	0.002155	0	0	0	0	0	0.722283	-	-	-	-
Saccharofermentans	0.0021134	0.00123725	0	0.000482222	0.000794778	0.00196537	0.656853	0.386476	0.691102	0.691102	0.809894
Ignavibacterium	0.0021134	0.0006315	0	0	0	0	0.964565	0.665006	-	-	-
Desulfosalsimonas	0.0021134	0	0	0	0	0	0.722283	-	-	-	-
Fodinibius	0.0021134	0	0	0	0	0	0.722283	-	-	-	-
Halanaerobium	0.0021134	0	0	0	0	0	0.722283	-	-	-	-
Coprobacillus	0.0021061	0.00115712	0.000466556	0.000778556	0.00102522	0	0.533964	0.563703	0.691102	0.757278	0.700311
Maritalea	0.002097	0	0	0	0	0.000286125	0.155132	-	-	-	0.665006
Constrictibacter	0.0020863	0	0	0	0	0.000283375	0.722283	-	-	-	0.665006
Roseomonas	0.0020775	0.002786	0.0105894	0.000766	0.00503667	0.00284762	1	0.923342	0.691102	0.691102	0.923342
Defluviicoccus	0.0018786	0.0006315	0	0	0.00323089	0	0.964565	0.665006	-	0.691102	0.700311
Abiotrophia	0.0018786	0	0	0.000773222	0.000262778	0	0.722283	-	0.426777	0.691102	0.700311
Halobacillus	0.0018786	0	0	0	0	0	0.722283	-	-	-	-
Ohtaekwangia	0.0018756	0.0050515	0.000522889	0.000238556	0.00104122	0.0005615	0.858955	0.923342	0.964784	0.627207	0.736277
Ktedonobacter	0.0018575	0	0	0	0	0	0.477197	-	-	-	-
Actinomycetospora	0.001853	0	0	0	0.000256333	0.000295625	0.286321	-	-	0.691102	0.923342
Pseudoramibacter	0.0017977	0.000613	0.000505	0.000273111	0	0	0.656853	0.700311	0.964784	0.691102	-
Allisonella	0.001769	0.0042905	0.000254667	0.00213833	0.000262778	0.00110137	0.722283	0.563703	0.401542	0.452912	0.386476
Albidiferax	0.0017537	0.00178337	0.00403967	0	0.000538444	0.00028075	0.858955	1	0.691102	0.691102	1
Desulfobulbus	0.0016438	0	0	0	0	0.00140375	0.722283	-	-	-	0.665006
Parvibaculum	0.0016438	0	0	0	0	0	0.722283	-	-	-	-
Mesorhizobium	0.0016416	0.00187587	0.000484333	0.00159956	0.00211178	0.00225575	0.656853	0.630428	0.452912	0.964784	1
Sphaerobacter	0.0016347	0	0	0	0	0	0.477197	-	-	-	-
Gracilibacillus	0.0016227	0	0	0	0	0.000269125	0.722283	-	-	-	0.665006
Sphingobium	0.0016003	0.00092875	0.000242222	0.000241111	0.0102466	0.00083325	0.858955	0.563703	0.964784	0.353837	0.77283
Azospira	0.0015965	0	0	0	0	0	0.722283	-	-	-	-
Opitutus	0.0015409	0.00126287	0.000505	0.000546222	0	0.000286125	0.964565	0.923342	0.964784	0.691102	0.665006
Sphingopyxis	0.0014309	0.00126287	0.000252444	0.00101433	0.00448178	0.00572	0.78981	0.923342	0.627207	0.565992	0.77283
Xanthobacter	0.0014158	0	0	0	0	0	0.477197	-	-	-	-
Gardnerella	0.0014089	0.00028125	0	0.000499667	0	0.00108712	0.964565	0.665006	0.426777	0.426777	0.386476
Garciella	0.0014089	0	0	0	0	0	0.722283	-	-	-	-
Neptuniibacter	0.0013912	0	0.000233222	0	0	0.000283375	0.477197	0.700311	0.691102	-	0.665006
Bogoriella	0.0013909	0	0.000244778	0.000244778	0	0.00028075	0.722283	0.700311	1	0.691102	0.665006
Flavisolibacter	0.0013909	0	0	0	0.000269222	0	0.722283	-	-	0.691102	0.700311
Chryseomicrobium	0.0013895	0.0002945	0	0	0	0	0.50516	0.665006	-	-	-
Adhaeribacter	0.0013886	0.00116712	0	0	0	0.000286125	0.533964	0.193931	-	-	0.665006
Catelliglobosispora	0.0013881	0	0	0	0	0	0.477197	-	-	-	-
Catenulispora	0.0013871	0.0002945	0	0.000241111	0.000538444	0	0.78981	0.665006	0.691102	0.964784	0.700311
Pelagibius	0.0013685	0	0.000265556	0	0	0	0.722283	0.700311	0.691102	-	-
Macrococcus	0.0013441	0.00399375	0	0.000993889	0.00177044	0.00223687	0.248058	0.0832645	0.23323	0.507801	0.360644
Luteimonas	0.001326	0.000947125	0	0	0.00183956	0.00028075	0.964565	0.665006	-	0.691102	1
Terrimonas	0.0012841	0.00315725	0	0	0.000525556	0	0.893973	0.665006	-	0.691102	0.700311
Kurthia	0.0012401	0	0	0	0	0	0.477197	-	-	-	-
Peptococcus	0.0012181	0.000613	0.000507111	0.00275867	0.00133333	0.0013725	1	0.77283	0.757278	0.757278	0.923342
Geminicoccus	0.0011741	0.00126287	0.000242222	0	0.00154667	0.00028075	0.964565	0.923342	0.691102	0.426777	0.665006
Nakamurella	0.0011741	0.000947125	0	0	0.000269222	0	0.964565	0.665006	-	0.691102	0.700311
Ectothiorhodospira	0.0011741	0	0	0	0	0	0.722283	-	-	-	-
Ethanoligenens	0.0011741	0	0	0	0	0	0.722283	-	-	-	-
Frischella	0.0011741	0	0	0	0	0	0.722283	-	-	-	-
Moheibacter	0.0011741	0	0	0	0	0	0.722283	-	-	-	-
Kribbella	0.0011674	0	0	0	0.000269222	0.000560375	0.477197	-	-	0.691102	0.700311
Leuconostoc	0.0011551	0	0.000242222	0.00147256	0.000488778	0.000269125	0.286321	0.700311	0.401542	0.452912	1
Dongia	0.0011536	0.0028415	0	0	0.001031	0.00194637	0.625063	0.665006	-	0.426777	0.441418
Thermoleophilum	0.001151	0.0006315	0.000242222	0	0.000794778	0.000279625	0.625063	0.923342	0.691102	0.426777	0.665006
Ferribacterium	0.0011404	0	0.000522889	0	0	0	0.722283	0.700311	0.691102	-	-
Sulfurospirillum	0.0011404	0	0	0	0	0	0.722283	-	-	-	-
Sphingobacterium	0.00114	0.00029725	0.000261444	0.000238556	0	0.0005615	0.563575	0.923342	0.964784	0.691102	0.665006
Marinococcus	0.001105	0	0	0	0	0	0.722283	-	-	-	-
Helcococcus	0.0010273	0.00092875	0	0.000546222	0	0	0.656853	0.386476	0.691102	0.691102	-
Geobacter	0.0009832	0.00410438	0	0	0.00392178	0.0915278	0.858955	0.665006	-	0.426777	0.809894
Cyclobacterium	0.0009578	0	0	0	0	0	0.722283	-	-	-	-
Anaerobiospirillum	0.0009529	0	0	0	0.000256333	0	0.477197	-	-	0.691102	0.700311
Pseudoxanthomonas	0.000952	0.0034545	0.000254667	0.000723333	0.00395233	0.00228888	0.722283	0.563703	0.964784	0.200411	0.360644
Pseudoalteromonas	0.0009464	0	0	0	0	0	0.477197	-	-	-	-
Lewinella	0.0009418	0	0	0	0	0.00057225	0.286321	-	-	-	0.665006
Cardiobacterium	0.0009393	0.0011605	0.000494667	0.00124011	0	0.000538375	0.964565	0.809894	0.565992	0.23323	0.665006
Aquicella	0.0009393	0.000947125	0	0.000819333	0.000262778	0.00028075	0.964565	0.665006	0.691102	0.964784	1
Actinoallomurus	0.0009393	0	0.000242222	0.000241111	0	0	0.722283	0.700311	0.964784	0.691102	-
Candidatus_Hydrogenedens	0.0009393	0	0	0	0	0	0.722283	-	-	-	-
Desulfobacterium	0.0009393	0	0	0	0	0.0005615	0.722283	-	-	-	0.665006
Gracilimonas	0.0009393	0	0	0	0	0	0.722283	-	-	-	-
Methyloversatilis	0.0009393	0	0	0	0	0	0.722283	-	-	-	-
Mucispirillum	0.0009393	0	0.00143544	0	0	0	0.722283	0.441418	0.426777	-	-
Murdochiella	0.0009393	0	0	0	0	0	0.722283	-	-	-	-
Wolinella	0.0009393	0	0	0.000238556	0	0	0.722283	-	0.691102	0.691102	-
Acidothermus	0.0009388	0.00440163	0.000242222	0.000989333	0.000794778	0.00140375	1	0.563703	0.627207	1	0.809894
Ruminobacter	0.0009272	0	0	0	0.000252778	0	0.722283	-	-	0.691102	0.700311
Eikenella	0.0009222	0	0	0	0	0.000283375	0.286321	-	-	-	0.665006
Dyadobacter	0.0009187	0.00031575	0	0	0.00294522	0.0005695	0.563575	0.665006	-	0.426777	1
Gemmobacter	0.000917	0	0	0.000819333	0	0	0.477197	-	0.691102	0.691102	-
Aquimonas	0.0009123	0	0	0	0	0	0.722283	-	-	-	-
Streptobacillus	0.0008928	0.0002865	0	0	0.000256222	0.000279625	0.964565	0.665006	-	0.691102	1
Cellvibrio	0.0007484	0	0.000244778	0	0.00291211	0.00196238	0.477197	0.700311	0.691102	0.426777	0.736277
Cystobacter	0.0007454	0	0.000505	0	0	0	0.477197	0.700311	0.691102	-	-
Anaerovibrio	0.0007161	0	0	0	0.000245667	0	0.477197	-	-	0.691102	0.700311
Rhodocista	0.0007161	0	0	0	0.00155522	0.000295625	0.477197	-	-	0.23323	0.441418
Kordiimonas	0.0007107	0.000290125	0	0	0.000538444	0	0.78981	0.665006	-	0.691102	0.700311
Petrobacter	0.0007045	0.000573	0	0.000238556	0	0	0.964565	0.665006	0.691102	0.691102	-
Candidatus_Koribacter	0.0007045	0	0	0	0	0	0.722283	-	-	-	-
Carnobacterium	0.0007045	0	0.000261444	0.000241111	0	0.000283375	0.722283	0.700311	0.964784	0.691102	0.665006
Thalassomonas	0.0007045	0	0	0	0	0	0.722283	-	-	-	-
Sporosarcina	0.0007014	0	0	0	0.0102491	0.00196537	0.477197	-	-	0.691102	1
Iamia	0.0006999	0.00031575	0	0	0.000801222	0	0.78981	0.665006	-	0.426777	0.441418
Agromyces	0.0006992	0	0	0	0.000269222	0	0.477197	-	-	0.691102	0.700311
Pectobacterium	0.0006984	0.00031575	0.000240778	0.00123489	0	0	0.78981	0.923342	0.401542	0.23323	-
Longilinea	0.0006977	0	0	0	0	0.00673825	0.477197	-	-	-	0.665006
Georgenia	0.0006954	0.000588875	0.000732444	0	0	0.00054875	0.964565	0.563703	0.23323	-	0.386476
Azohydromonas	0.0006954	0	0	0	0.000269222	0	0.722283	-	-	0.691102	0.700311
Spirosoma	0.0006954	0	0	0	0	0	0.722283	-	-	-	-
Nonomuraea	0.000691	0	0	0	0.000269222	0.000269125	0.477197	-	-	0.691102	1
Bdellovibrio	0.0006906	0.00124437	0	0	0.000269222	0.000845375	0.78981	0.386476	-	0.691102	0.630428
Kineosporia	0.000688	0.00210838	0.00125756	0.000503444	0.0303746	0.00369263	0.533964	0.77283	0.452912	0.627207	0.809894
Dechloromonas	0.0006842	0.000947125	0	0.000273111	0.004295	0	0.893973	0.665006	0.691102	0.627207	0.441418
Flavitalea	0.0006842	0.00031575	0	0	0.000252778	0.000286125	0.964565	0.665006	-	0.691102	0.923342
Sulfuritalea	0.0006842	0.00029725	0	0.000273111	0	0	0.964565	0.665006	0.691102	0.691102	-
Rubritepida	0.0006842	0	0	0	0	0	0.722283	-	-	-	-
Salinicoccus	0.0006842	0	0	0	0	0	0.722283	-	-	-	-
Mitsuokella	0.0006768	0	0	0.000241111	0	0.00109763	0.477197	-	0.691102	0.691102	0.386476
Thauera	0.0006768	0	0	0	0.000807778	0	0.477197	-	-	0.691102	0.700311
Howardella	0.0006696	0	0	0	0	0.000279625	0.722283	-	-	-	0.665006
Meiothermus	0.0005136	0	0.000757444	0.000273111	0	0	0.722283	0.700311	0.964784	0.691102	-
Piscinibacter	0.0004916	0.00155737	0.00048	0.000482222	0	0	0.78981	0.77283	0.757278	0.691102	-
Desulfomicrobium	0.0004916	0	0.000252444	0	0	0.00477288	0.477197	0.700311	0.691102	-	0.665006
Facklamia	0.0004916	0	0.00121067	0.00309933	0.000262778	0	0.477197	0.248213	0.353837	0.102345	0.700311
Hydrogenophilus	0.0004789	0.0002945	0.000261444	0	0	0	0.964565	0.923342	0.691102	-	-
Jannaschia	0.0004742	0	0	0	0	0	0.477197	-	-	-	-
Cerasibacillus	0.0004696	0	0	0	0	0.00028075	0.722283	-	-	-	0.665006
Chitinophaga	0.0004696	0	0	0	0.00813211	0	0.722283	-	-	0.426777	0.441418
Desulfofustis	0.0004696	0	0	0	0	0	0.722283	-	-	-	-
Emticicia	0.0004696	0	0	0.000819333	0.000252778	0	0.722283	-	0.691102	0.964784	0.700311
Enhygromyxa	0.0004696	0	0	0	0	0	0.722283	-	-	-	-
Meniscus	0.0004696	0	0	0	0	0	0.722283	-	-	-	-
Salinimicrobium	0.0004696	0	0	0	0	0	0.722283	-	-	-	-
Syntrophus	0.0004696	0	0	0.000273111	0	0	0.722283	-	0.691102	0.691102	-
Microlunatus	0.0004666	0	0	0	0	0.000295625	0.477197	-	-	-	0.665006
Patulibacter	0.000465	0	0.000796778	0	0.0224568	0.00113375	0.477197	0.700311	0.691102	0.426777	0.923342
Brevibacillus	0.0004636	0.00029725	0	0.000251778	0	0.000286125	0.964565	0.665006	0.691102	0.691102	0.665006
Dysgonomonas	0.0004629	0	0	0	0	0	0.477197	-	-	-	-
Spirochaeta	0.0004593	0	0	0	0.000262778	0.0053345	0.722283	-	-	0.691102	0.923342
Proteiniborus	0.0004562	0.000288625	0.000265556	0.000251778	0.0115774	0	0.964565	1	0.964784	0.964784	0.700311
Paludibacter	0.0004491	0	0	0	0	0.000560375	0.477197	-	-	-	0.386476
Thermicanus	0.0004491	0	0	0.000232333	0	0	0.477197	-	0.691102	0.691102	-
Tissierella	0.000442	0	0	0.000251778	0.00583311	0.0617661	0.722283	-	0.691102	0.627207	0.923342
Trueperella	0.000442	0	0	0	0.000268222	0.000269125	0.722283	-	-	0.691102	1
Holdemania	0.0002568	0.00089425	0.000505	0.000273111	0.000252778	0.000286125	0.398615	0.441418	0.964784	0.964784	0.923342
unclassified_Armatimonadetes	0.0002568	0.000889	0.00757433	0	0	0	0.593955	0.700311	0.691102	-	-
Legionella	0.0002568	0	0	0	0	0	0.722283	-	-	-	-
Rickettsia	0.0002568	0	0.000252444	0.000546222	0.000522	0	0.722283	0.700311	0.964784	0.757278	0.441418
Runella	0.0002568	0	0	0	0	0	0.722283	-	-	-	-
Salegentibacter	0.0002568	0	0	0	0	0	0.722283	-	-	-	-
Methylobacter	0.0002394	0	0	0	0	0	0.722283	-	-	-	-
Sandaracinobacter	0.0002394	0	0	0	0.000269222	0.00057225	0.722283	-	-	0.691102	0.923342
Tepidimonas	0.0002369	0	0	0	0	0	0.722283	-	-	-	-
Virgisporangium	0.0002369	0	0.000244778	0	0	0	0.722283	0.700311	0.691102	-	-
Arenimonas	0.0002348	0.00252575	0.000726556	0.000266	0.000525556	0.00084225	0.893973	0.923342	0.964784	0.964784	0.923342
Polaromonas	0.0002348	0.0005945	0	0	0	0	0.893973	0.665006	-	-	-
Vampirovibrio	0.0002348	0.00031575	0	0	0	0	0.893973	0.665006	-	-	-
Labrys	0.0002348	0.000288625	0	0.000251778	0.000522	0.000279625	0.964565	0.665006	0.691102	0.627207	0.665006
Actibacter	0.0002348	0	0	0	0	0	0.722283	-	-	-	-
Cloacibacillus	0.0002348	0	0	0	0	0	0.722283	-	-	-	-
Maricaulis	0.0002348	0	0	0	0	0	0.722283	-	-	-	-
Smithella	0.0002348	0	0	0	0	0.00140375	0.722283	-	-	-	0.665006
Zoogloea	0.0002348	0	0	0	0	0.000279625	0.722283	-	-	-	0.665006
Kaistia	0.0002318	0.00031575	0	0	0.00262644	0.0014305	0.893973	0.665006	-	0.426777	0.736277
Oceanobacillus	0.0002318	0.00028125	0	0	0.000508444	0	0.964565	0.665006	-	0.426777	0.441418
Ammoniphilus	0.0002318	0	0	0.000507111	0.000254667	0	0.722283	-	0.426777	0.691102	0.700311
Nevskia	0.0002318	0	0.000478	0	0	0	0.722283	0.441418	0.426777	-	-
Tessaracoccus	0.0002318	0	0	0.000241111	0	0	0.722283	-	0.691102	0.691102	-
Varibaculum	0.0002318	0	0.000240778	0.000489333	0.00077	0.00491825	0.722283	0.700311	0.691102	0.565992	1
Geothrix	0.0002281	0.00031575	0	0	0	0.000283375	0.893973	0.665006	-	-	0.665006
Angustibacter	0.0002281	0	0	0	0	0	0.722283	-	-	-	-
Syntrophomonas	0.0002281	0	0	0	0.000525556	0.0101074	0.722283	-	-	0.691102	0.923342
Vogesella	0.0002281	0	0	0	0	0	0.722283	-	-	-	-
Wautersiella	0.0002281	0	0	0	0	0.00028075	0.722283	-	-	-	0.665006
Tatumella	0.0002232	0.0002945	0.00156589	0.000238556	0.00289567	0	0.893973	0.441418	0.353837	0.627207	0.441418
Ferruginibacter	0.000221	0.0085245	0	0	0.001031	0.0005615	0.893973	0.665006	-	0.426777	0.665006
Oxalobacter	0.000221	0.00028125	0	0	0.001314	0.00084	0.893973	0.665006	-	0.691102	0.700311
Rikenella	0.000221	0	0.000240778	0	0	0.00055925	0.722283	0.700311	0.691102	-	0.665006
Conexibacter	0	0.00536725	0.000242222	0	0.00261422	0.0016845	0.656853	0.923342	0.691102	0.23323	0.500581
Rhizomicrobium	0	0.00373025	0.000242222	0	0.000525556	0.00109987	0.374259	0.563703	0.691102	0.691102	0.700311
Candidatus_Solibacter	0	0.00347287	0.000242222	0	0.00152822	0.00029575	0.656853	0.923342	0.691102	0.23323	0.441418
Haliea	0	0.0028415	0	0.000254889	0	0.00028075	0.656853	0.665006	0.691102	0.691102	0.665006
Anaeromyxobacter	0	0.00157862	0	0	0.00103489	0.00112637	0.656853	0.665006	-	0.426777	0.809894
Lacibacter	0	0.00156013	0	0	0	0.00028075	0.374259	0.386476	-	-	0.665006
Prosthecobacter	0	0.00118888	0.00959422	0.00218489	0	0	0.656853	1	0.964784	0.691102	-
Roseimicrobium	0	0.000947125	0	0	0.000262778	0	0.656853	0.665006	-	0.691102	0.700311
Anaerolinea	0	0.0006315	0	0	0	0	0.656853	0.665006	-	-	-
Georgfuchsia	0	0.0006315	0	0	0	0	0.656853	0.665006	-	-	-
Sunxiuqinia	0	0.0006315	0	0	0.000262778	0	0.656853	0.665006	-	0.691102	0.700311
Williamsia	0	0.0006315	0.000244778	0	0.000774667	0	0.656853	0.923342	0.691102	0.426777	0.441418
Acidocella	0	0.000573	0	0	0	0	0.656853	0.665006	-	-	-
Actinomadura	0	0.00031575	0	0.000251778	0.000269222	0	0.656853	0.665006	0.691102	0.964784	0.700311
Alterococcus	0	0.00031575	0	0	0	0	0.656853	0.665006	-	-	-
Amaricoccus	0	0.00031575	0.000522889	0	0	0	0.656853	1	0.691102	-	-
Aminobacterium	0	0.00031575	0	0	0	0.00308837	0.656853	0.665006	-	-	0.665006
Bacteriovorax	0	0.00031575	0.000252444	0	0	0.00028075	0.656853	0.923342	0.691102	-	0.665006
Cellulomonas	0	0.00031575	0.000252444	0	0.000262778	0.00057225	0.656853	0.923342	0.691102	0.691102	0.923342
Cytophaga	0	0.00031575	0	0	0	0	0.656853	0.665006	-	-	-
Diplorickettsia	0	0.00031575	0	0	0.00796178	0.00114437	0.656853	0.665006	-	0.426777	0.665006
Dokdonella	0	0.00031575	0.000242222	0	0.001064	0.00028075	0.656853	0.923342	0.691102	0.426777	0.665006
Haliscomenobacter	0	0.00031575	0	0	0	0	0.656853	0.665006	-	-	-
Pilimelia	0	0.00031575	0	0	0.000262778	0.00028075	0.656853	0.665006	-	0.691102	1
Proteiniphilum	0	0.00031575	0	0	0	0	0.656853	0.665006	-	-	-
Pseudofulvimonas	0	0.00031575	0	0	0.000262778	0	0.656853	0.665006	-	0.691102	0.700311
Psychrosinus	0	0.00031575	0	0	0	0	0.656853	0.665006	-	-	-
Succiniclasticum	0	0.00031575	0	0	0	0.000283375	0.656853	0.665006	-	-	0.665006
Thermovirga	0	0.00031575	0	0	0	0	0.656853	0.665006	-	-	-
Actinobaculum	0	0.00029725	0	0	0	0	0.656853	0.665006	-	-	-
Gracilibacter	0	0.00029725	0	0	0	0	0.656853	0.665006	-	-	-
Stenotrophomonas	0	0.0002945	0.000784222	0.000232333	0.000807778	0.00198662	0.656853	1	0.964784	0.964784	0.630428
Thioprofundum	0	0.0002945	0	0	0	0	0.656853	0.665006	-	-	-
Alcaligenes	0	0.000288625	0	0	0.00369856	0.279065	0.656853	0.665006	-	0.426777	0.441418
Syntrophorhabdus	0	0.000288625	0	0	0.00157678	0.00449212	0.656853	0.665006	-	0.691102	0.923342
Caldicellulosiruptor	0	0.0002865	0	0	0	0	0.656853	0.665006	-	-	-
Filifactor	0	0.0002865	0.000509333	0.000238556	0	0.00137725	0.656853	1	0.964784	0.691102	0.386476
Arsenicicoccus	0	0.000278375	0	0	0	0	0.656853	0.665006	-	-	-
Kingella	0	0.000278375	0	0	0	0.000559375	0.656853	0.665006	-	-	0.386476
Acidaminococcus	0	0	0.000254667	0	0.003159	0.000564125	-	0.700311	0.691102	0.426777	0.923342
Alicyclobacillus	0	0	0.000484333	0.000773222	0	0	-	0.700311	0.691102	0.426777	-
Centipeda	0	0	0.000242222	0	0.000262778	0.000276	-	0.700311	0.691102	0.691102	1
Dermabacter	0	0	0.000481556	0.000503444	0	0.000283375	-	0.700311	0.964784	0.691102	0.665006
Dermacoccus	0	0	0.000484333	0.000773222	0	0	-	0.700311	0.691102	0.426777	-
Globicatella	0	0	0.000726556	0.00157133	0	0	-	0.700311	0.691102	0.426777	-
Kineococcus	0	0	0.000522889	0.000482222	0.000507444	0	-	0.700311	0.964784	0.757278	0.441418
Nitrosospira	0	0	0.000726556	0.000482222	0	0.00028075	-	0.700311	0.964784	0.691102	0.665006
Panacagrimonas	0	0	0.000252444	0	0	0	-	0.700311	0.691102	-	-
Pelagibacterium	0	0	0.000233222	0	0	0	-	0.700311	0.691102	-	-
Prauserella	0	0	0.000242222	0.000241111	0	0	-	0.700311	0.964784	0.691102	-
Proteiniclasticum	0	0	0.000237778	0	0.001077	0.00139212	-	0.700311	0.691102	0.691102	0.700311
Rudaea	0	0	0.000242222	0.000266	0.000254667	0	-	0.700311	0.964784	0.964784	0.700311
Sulfurovum	0	0	0.000726556	0.00147156	0	0	-	0.700311	0.691102	0.426777	-
Aeriscardovia	0	0	0	0.000507111	0	0	-	-	0.426777	0.426777	-
Cohnella	0	0	0	0.000266	0	0.00248138	-	-	0.691102	0.691102	0.193931
Cryptobacterium	0	0	0	0.000244778	0	0.00028075	-	-	0.691102	0.691102	0.665006
Gallicola	0	0	0	0.00103922	0	0	-	-	0.426777	0.426777	-
Prosthecomicrobium	0	0	0	0.000273111	0	0	-	-	0.691102	0.691102	-
Stella	0	0	0	0.000546222	0	0.00028075	-	-	0.691102	0.691102	0.665006
Thiobaca	0	0	0	0.000238556	0	0	-	-	0.691102	0.691102	-
Alkaliphilus	0	0	0	0	0.001314	0	-	-	-	0.691102	0.700311
Anaerofilum	0	0	0	0	0.000262778	0	-	-	-	0.691102	0.700311
Anaerofustis	0	0	0	0	0.000514889	0	-	-	-	0.426777	0.441418
Belnapia	0	0	0	0	0.000254667	0	-	-	-	0.691102	0.700311
Brooklawnia	0	0	0	0	0.000262778	0.0005615	-	-	-	0.691102	0.923342
Butyrivibrio	0	0	0	0	0.000525556	0	-	-	-	0.691102	0.700311
Corallococcus	0	0	0	0	0.00186822	0.0014305	-	-	-	0.426777	0.736277
Desemzia	0	0	0	0	0.000254667	0.000283375	-	-	-	0.691102	1
Desulfomonile	0	0	0	0	0.000262778	0.00393063	-	-	-	0.691102	0.923342
Dolosigranulum	0	0	0	0	0.00103011	0.001407	-	-	-	0.23323	0.885234
Duganella	0	0	0	0	0.000532	0.000286125	-	-	-	0.426777	0.665006
Empedobacter	0	0	0	0	0.000269222	0	-	-	-	0.691102	0.700311
Filimonas	0	0	0	0	0.00104389	0	-	-	-	0.426777	0.441418
Herpetosiphon	0	0	0	0	0.000262778	0	-	-	-	0.691102	0.700311
Mucilaginibacter	0	0	0	0	0.00215389	0.000563	-	-	-	0.691102	0.700311
Natranaerovirga	0	0	0	0	0.00269244	0	-	-	-	0.691102	0.700311
Oligella	0	0	0	0	0.001314	0	-	-	-	0.691102	0.700311
Syntrophobacter	0	0	0	0	0.00289078	0.131396	-	-	-	0.691102	0.923342
Ureibacillus	0	0	0	0	0.003942	0.000279625	-	-	-	0.691102	1
Verrucomicrobium	0	0	0	0	0.000252778	0	-	-	-	0.691102	0.700311
Bellilinea	0	0	0	0	0	0.00140375	-	-	-	-	0.665006
Brumimicrobium	0	0	0	0	0	0.00084225	-	-	-	-	0.665006
Dactylosporangium	0	0	0	0	0	0.000286125	-	-	-	-	0.665006
Gillisia	0	0	0	0	0	0.000286125	-	-	-	-	0.665006
Maricurvus	0	0	0	0	0	0.00055925	-	-	-	-	0.665006
Myroides	0	0	0	0	0	0.00028075	-	-	-	-	0.665006
Parascardovia	0	0	0	0	0	0.000279625	-	-	-	-	0.665006
Psychromonas	0	0	0	0	0	0.000269125	-	-	-	-	0.665006
Roseovarius	0	0	0	0	0	0.000279625	-	-	-	-	0.665006
Sedimentibacter	0	0	0	0	0	0.00028075	-	-	-	-	0.665006
Sphaerochaeta	0	0	0	0	0	0.0016845	-	-	-	-	0.665006
Sporolactobacillus	0	0	0	0	0	0.00028075	-	-	-	-	0.665006

## Sheet: CS_B
The alteration of CS_B infants GM
	Mean						adjusted P-value
Genus	D1	D3	D7	M1	M3	M6	D1-vs-D3	D3-vs-D7	D7-vs-M1	M1-vs-M3	M3-vs-M6
Unclassified	28.6725	44.8457	39.4325	15.6595	8.77988	6.47855	0.715001	0.630954	0.273322	0.36131	0.796253
Pseudomonas	11.9041	0.0923163	0.078949	0.449821	0.216954	0.0134273	0.0284597	0.87278	0.583882	0.100348	0.796253
Lactobacillus	7.25589	0.580142	0.665971	0.550221	1.87608	0.758482	0.0284597	0.748774	0.715001	0.465209	0.796253
Streptococcus	6.42148	5.83621	4.40552	4.83128	10.1493	8.34127	0.273322	0.87278	0.855132	0.273322	0.605577
Acinetobacter	5.80926	0.724384	1.5027	0.296718	0.426834	0.42553	1	0.748774	0.144127	0.100348	0.196706
Bifidobacterium	4.79797	22.425	7.82031	30.3463	44.3981	56.5688	0.100348	0.262332	0.0284597	0.36131	0.605577
Faecalibacterium	2.79877	0.00597283	0.162496	0.145831	0.0452108	0.00148367	0.0105871	0.262332	0.583882	0.144127	0.438578
Blautia	2.51075	0.210502	1.4198	0.978558	0.883645	0.0429083	0.201243	0.42334	0.784191	0.522817	0.605577
Phyllobacterium	2.29633	0.0097345	0.0143665	0.0418326	0.0167133	0.000742	0.0176221	0.87278	0.201243	0.201243	0.3017
Escherichia/Shigella	2.05117	5.43074	14.4272	14.7907	5.29022	6.73933	0.273322	0.521839	0.583882	0.465209	0.796253
Burkholderia	1.84015	3.25912	0.400548	0.678299	0.096565	2.68387	0.36131	0.149541	0.855132	0.201243	0.605577
Enhydrobacter	1.77498	0.0107545	0.00846883	0.0032338	0.00155483	0.025097	0.100348	0.87278	0.273322	0.36131	0.0707011
Ralstonia	1.53802	1.00274	0.291009	0.288214	0.0292968	1.08486	0.715001	0.149541	0.583882	0.201243	0.605577
Ruminococcus	1.35064	0.0242773	0.223988	0.119196	0.069439	0.002994	0.0678892	0.42334	1	0.411314	0.897279
Helicobacter	1.20704	0.0181083	0.0224547	0.000931	0.00979933	0.0192883	0.144127	0.42334	0.583882	0.583882	0.796253
Clostridium	1.01558	1.42878	7.73131	1.70124	2.30461	1.01279	0.465209	0.630954	1	1	0.3017
Asticcacaulis	0.736838	0.265842	0.0275213	0.062324	0.0303132	0.0505787	0.0446097	0.149541	0.100348	0.0678892	1
Gemmiger	0.720041	0.00227017	0.0554357	0.0348612	0.010428	0.00151033	0.0061699	0.521839	0.855132	0.273322	0.366157
Bacteroides	0.714096	0.00758033	0.0619598	0.044698	0.0030365	0.004504	0.0061699	0.521839	0.465209	0.583882	0.605577
Delftia	0.683168	0.017185	0.00740383	0.023919	0.0103827	0.00296733	0.0678892	0.200185	0.201243	0.144127	0.3017
Coprococcus	0.652523	0	0.00186083	0.0125186	0.00379633	0.000742	0.100348	0.336668	0.583882	0.927264	0.796253
Lachnoclostridium	0.623724	0.0694668	0.11453	0.0799834	0.037125	0.0126117	0.0176221	0.936186	0.583882	0.144127	0.3017
Enterococcus	0.524346	3.03903	17.0203	2.83753	3.38773	1.83518	0.201243	0.109315	0.144127	0.465209	0.438578
Pantoea	0.48709	0.0179547	0.0102362	0.0402298	0.0044535	0.00678233	0.144127	0.262332	0.715001	0.465209	0.518605
Herbaspirillum	0.468266	0.571637	0.0616763	0.106998	0.0188522	0.297751	0.36131	0.0781691	0.36131	0.465209	0.698535
Roseburia	0.456354	0.0137868	0.157589	0.198722	0.0859082	0.00524033	0.0176221	0.42334	0.715001	0.273322	0.605577
unclassified_Acidobacteria	0.395404	0.0976037	0.063961	0.060375	0.0722865	0.000742	0.0678892	0.748774	0.855132	0.784191	0.121335
Staphylococcus	0.347067	1.37635	0.530933	4.26182	1.30034	0.401986	0.100348	0.262332	0.715001	0.465209	1
Prevotella	0.323869	0.0156448	0.025223	0.001827	0.00749767	0.00597167	0.0176221	0.87278	0.315302	0.855132	0.438578
Dietzia	0.309949	0.0074	0.0015395	0.00868	0.00432067	0.000742	0.0284597	0.200185	0.201243	1	0.196706
Arthrobacter	0.306163	0.0115403	0.0023755	0.003251	0.00113367	0.00527233	0.0176221	0.378478	0.273322	0.0446097	0.196706
Halomonas	0.290172	0.00558667	0.002271	0.014175	0.002892	0	0.0176221	0.336668	0.273322	0.273322	0.245278
Serratia	0.278312	0.014817	0.0108472	0.0060078	0.00410167	0.00222567	0.235333	0.630954	0.855132	0.522817	0.438578
Sphingomonas	0.277511	0.105793	0.00928483	0.0213174	0.0311187	0.00667667	0.0678892	0.630954	0.201243	0.583882	0.438578
Brevundimonas	0.271853	0.0200077	0.0047705	0.0032202	0.003648	0.00535167	0.0678892	0.630954	0.784191	0.784191	0.698535
Desulfovibrio	0.264112	0.00145933	0.00160483	0	0.00366117	0	0.0061699	0.688921	0.170904	0.36131	0.438578
Anoxybacillus	0.229226	0.130394	0.0183382	0.023968	0.0120007	0.038437	0.715001	0.109315	0.465209	0.522817	0.196706
Raoultella	0.222433	0.00900867	0.381303	0.02955	0.0776385	0.0129287	0.0446097	0.87278	1	1	0.897279
Erysipelatoclostridium	0.217748	1.00556	0.594148	7.70237	12.832	0.831502	0.36131	0.630954	0.715001	0.465209	0.796253
Anaerostipes	0.213252	0.00150333	0.0167423	0.0624932	0.031294	0.000742	0.120691	1	0.36131	0.465209	0.796253
Alistipes	0.20871	0.004187	0.00449	0	0.0026105	0.00148367	0.0105871	0.630954	0.36131	0.0678892	0.438578
Ruminiclostridium	0.197584	0.00335583	0.02857	0.0338418	0.0146183	0.00148367	0.0061699	0.149541	0.648077	0.855132	0.438578
Veillonella	0.191989	0.210647	0.215006	0.863303	0.270412	5.44102	0.583882	0.87278	0.465209	0.855132	0.0388671
Ruegeria	0.180835	0	0.000409	0	0.000734167	0	0.100348	0.630954	0.648077	0.36131	0.438578
Afipia	0.148538	0.0289943	0.00745183	0.0078844	0.00789633	0.004504	0.0446097	0.229766	0.36131	0.36131	0.897279
Pelomonas	0.147439	0.00303417	0.00114333	0.0018606	0.00108067	0.002252	0.0284597	0.748774	0.715001	0.715001	0.3017
Dethiosulfatibacter	0.143376	0	0	0	0	0	0.273322	-	-	-	-
Rothia	0.134214	1.07803	0.290242	0.133464	0.251786	0.392184	0.0678892	0.037373	1	0.273322	0.3017
Akkermansia	0.13007	0.000371167	0.0220872	0.0174846	4.29911	0	0.0061699	0.0781691	0.583882	0.36131	0.698535
Oscillibacter	0.107465	0.00383783	0.0151227	0.0027434	0.00277333	0.008155	0.0176221	0.128205	0.273322	0.36131	0.245278
Peptoclostridium	0.107272	0.0143063	0.0444692	0.0730292	0.0520008	0.0957257	0.144127	0.0781691	0.715001	0.855132	1
Sedimenticola	0.104675	0	0	0	0	0	0.273322	-	-	-	-
Corynebacterium	0.0998802	0.0294745	0.0326418	0.0055056	0.0193798	0.0141783	0.0446097	0.630954	0.465209	0.0678892	0.796253
Dialister	0.0997706	0.00148433	0.00338233	0.0013822	0.00333917	0.00148367	0.0105871	0.378478	0.583882	0.855132	0.796253
Barnesiella	0.0979872	0.001483	0.0240933	0.0013766	0.00110833	0.000742	0.0061699	1	0.855132	0.715001	0.796253
Aliidiomarina	0.0952108	0.000351833	0.000374167	0.0022772	0.0007065	0	0.144127	0.936186	0.855132	0.855132	0.438578
Aeromonas	0.0922222	0.0156195	0.00270583	0.0092692	0.0057405	0.011366	0.120691	0.630954	0.144127	0.235333	0.518605
Skermanella	0.0874588	0.001483	0	0.0013906	0	0	0.0678892	0.336668	0.273322	0.273322	-
Haemophilus	0.0824886	0.10792	0.0895128	0.0302266	0.0403775	4.73955	0.465209	0.630954	0.273322	0.927264	0.121335
Devosia	0.0816898	0.0118727	0.0044595	0.005618	0.0046915	0	0.100348	1	0.855132	0.855132	0.438578
Turicibacter	0.0815604	0.00490017	0.00519567	0.0059712	0.00742267	0.0445117	0.0678892	1	0.715001	0.784191	1
Marivita	0.081234	0	0	0	0	0	0.273322	-	-	-	-
Flavonifractor	0.0792928	0.005545	0.0421177	0.05674	0.0599488	0.00147833	0.0678892	0.262332	0.855132	0.465209	0.0201368
Gaiella	0.077243	0.00929233	0.005595	0.0087892	0.0161967	0.000742	0.0678892	1	0.855132	0.784191	0.438578
Mucispirillum	0.0754992	0.00297683	0.000399667	0	0.0011885	0.00222567	0.855132	0.297953	0.648077	0.648077	0.796253
Collinsella	0.0748644	0.153393	0.0196013	0.0931418	0.0711555	0.0813553	0.201243	0.262332	0.855132	0.583882	0.796253
Phascolarctobacterium	0.073922	0.000742167	0	0.0004554	0.000361167	0	0.0284597	0.630954	0.583882	0.855132	0.698535
Proteus	0.071542	0.0274907	0.00437117	0.0060658	0.0043705	0.0162227	0.201243	0.42334	0.715001	0.855132	0.438578
Methylobacterium	0.0672608	0.001135	0.000783167	0.000916	0.000722167	0	0.0061699	0.87278	0.855132	0.648077	0.698535
Rheinheimera	0.0629796	0.011513	0.00548	0.00848	0.0045965	0.00370933	0.411314	0.229766	0.784191	0.715001	1
Tyzzerella	0.0619052	0.0120228	0.013312	0.0606624	0.0447553	0.068878	0.411314	0.630954	0.100348	0.648077	0.3017
Nocardioides	0.0595632	0.01481	0.00118317	0.00373	0.00215867	0.000742	0.36131	0.748774	0.273322	0.36131	0.796253
Micrococcus	0.0592142	0.119482	0.00120833	0.0009114	0.00226917	0.003815	0.465209	0.149541	0.855132	0.648077	0.518605
Algoriphagus	0.058351	0.0044325	0.00260983	0	0.00115867	0	0.583882	0.87278	0.170904	0.648077	0.698535
Alloprevotella	0.0556398	0.00110917	0.0034585	0.0013664	0	0.000736333	0.0357638	0.149541	0.201243	0.583882	0.438578
Psychrobacter	0.052311	0.00147883	0.0020075	0.0009574	0.0011485	0.00148367	0.0552343	0.630954	0.715001	0.855132	1
Parasutterella	0.0514466	0.00480883	0.0186332	0.0063774	0.0011785	0	0.0176221	0.336668	0.465209	0.715001	0.438578
Ilumatobacter	0.0506984	0.00964683	0.0113998	0.0076584	0.0075775	0	0.0284597	0.521839	0.465209	0.715001	0.438578
Phenylobacterium	0.0494012	0.00482417	0.00163617	0.0023394	0.00324983	0	0.0284597	0.936186	0.648077	0.648077	0.698535
Anaerotruncus	0.048984	0.0026575	0.00237233	0.0013996	0.000792333	0.000742	0.36131	1	0.465209	0.36131	0.796253
Moraxella	0.0485436	0.00154833	0.00119883	0.001382	0.00328233	0.00445133	0.0446097	0.748774	1	0.465209	0.796253
Odoribacter	0.0476564	0.000371167	0.000399667	0	0.00110833	0.000742	0.0357638	0.936186	0.648077	0.36131	0.796253
Butyricicoccus	0.046585	0.00265817	0.002372	0.0009114	0.0011785	0.00670333	0.100348	0.630954	0.648077	0.855132	0.438578
Mycobacterium	0.0463582	0.00187367	0.00270983	0.0023214	0.00544483	0	0.0061699	0.262332	0.648077	0.715001	0.121335
Jeotgalicoccus	0.0456896	0.000371167	0.00433567	0.0004606	0.00144433	0	0.411314	0.229766	0.273322	1	0.698535
Steroidobacter	0.0442758	0.00409933	0.00387067	0.0032652	0.00362267	0	0.120691	0.936186	0.315302	0.784191	0.245278
Lewinella	0.0437448	0	0	0	0.000361167	0	0.273322	-	-	0.648077	0.698535
Leptotrichia	0.0428154	0.00835133	0.000773833	0.0004786	0	0.00148367	0.201243	0.262332	0.715001	0.583882	0.438578
Streptomyces	0.0415856	0.00559767	0.0112258	0.0069002	0.0065145	0.000742	0.855132	0.630954	0.411314	0.855132	0.196706
Lysobacter	0.0405402	0.00593533	0.0023665	0.004643	0.0025145	0.000742	0.100348	1	0.855132	0.715001	1
Neisseria	0.04031	1.59302	0.0478395	0.051036	0.0161147	0.146583	0.201243	0.229766	0.715001	0.583882	0.3017
Gemmatimonas	0.0388252	0.0137302	0.00235717	0.0147688	0.00502083	0.000768333	0.273322	0.47117	0.465209	0.36131	1
Paracoccus	0.0386446	0.00747383	0.00401283	0.0031994	0.00214033	0.00598233	0.0061699	0.575174	1	0.465209	0.121335
Parabacteroides	0.0375572	0.0018555	0.00115733	0.0036638	0.00193117	0.000742	0.0176221	0.748774	0.583882	0.522817	0.796253
Bacillus	0.0375058	2.5609	0.0877627	0.047739	0.0643088	0	0.100348	0.87278	0.465209	1	0.0528075
Hyphomonas	0.037341	0	0	0	0	0	0.273322	-	-	-	-
Demequina	0.0373294	0.000742167	0.000818	0	0	0.000768333	0.144127	0.936186	0.648077	-	0.438578
Desulfomicrobium	0.035555	0	0	0	0	0	0.273322	-	-	-	-
Providencia	0.0338958	0	0	0	0	0	0.100348	-	-	-	-
Geobacter	0.033671	0.000371167	0.00122717	0.0032504	0	0	0.144127	0.936186	0.36131	0.100348	-
Actinomyces	0.031976	0.0402938	0.176848	0.042871	0.0556327	0.0498313	0.465209	0.42334	0.201243	0.583882	0.796253
Solirubrobacter	0.0318914	0.000742167	0.000409	0.0004786	0.00395083	0	0.0357638	0.936186	1	0.583882	0.438578
Roseiflexus	0.031187	0	0	0	0	0	0.273322	-	-	-	-
Achromobacter	0.0301038	0.001461	0.000374167	0.0022932	0.000734167	0	0.201243	0.630954	0.0357638	0.100348	0.438578
Granulicatella	0.0292026	0.0398493	0.0494707	0.0051256	0.00926817	0.437082	0.201243	0.336668	0.144127	1	0.0707011
Fusibacter	0.028966	0	0	0	0	0	0.273322	-	-	-	-
Eubacterium	0.0288554	0.00152117	0.0379773	0.0435782	0.019256	0.019883	0.0061699	0.810181	0.583882	0.465209	0.796253
Brachybacterium	0.0287916	0.000392833	0	0.0009442	0.000396167	0.000768333	0.0552343	0.630954	0.273322	0.522817	0.796253
Nitrospira	0.0272612	0.004082	0.000774167	0.004607	0.00251183	0	0.0828374	0.936186	0.855132	0.855132	0.438578
Massilia	0.0267816	0.00371083	0.001568	0.0013952	0.0017975	0.002252	0.120691	0.748774	0.465209	0.855132	0.605577
Arcobacter	0.026685	0.0033115	0	0	0	0.000742	0.0678892	0.0546639	-	-	0.438578
Haliea	0.0266062	0	0	0	0	0	0.273322	-	-	-	-
Catenibacterium	0.0261214	0	0	0	0	0	0.100348	-	-	-	-
Propionibacterium	0.0260482	0.0144647	0.000799333	0.0013682	0.00158467	0.003047	0.273322	0.630954	0.855132	1	0.366157
Curvibacter	0.0251448	0.009682	0.00516017	0.0018468	0.000361167	0.012638	0.855132	0.336668	0.855132	0.411314	0.15558
Anaeroplasma	0.0250438	0.00110983	0.0110347	0.0004656	0.000757333	0	0.273322	1	0.583882	0.715001	0.438578
Pseudonocardia	0.0240334	0.0018555	0.00159217	0.001382	0.00180017	0	0.0284597	0.748774	0.855132	0.855132	0.438578
Kocuria	0.0230872	0.00373867	0.00364367	0.002754	0.00340283	0.00376233	0.0105871	0.42334	0.855132	0.583882	1
Cellulosilyticum	0.022969	0	0	0	0	0	0.273322	-	-	-	-
Olsenella	0.0228986	0	0	0.0018702	0.0160227	0	0.0284597	-	0.100348	0.465209	0.438578
Comamonas	0.0226676	0.00333433	0.001161	0.0009216	0.00309967	0.00222567	0.0176221	1	0.784191	0.855132	1
Pedobacter	0.0226316	0.0582608	0.00163617	0.0023034	0.000361167	0	0.648077	0.936186	0.855132	0.855132	0.698535
Microvirga	0.022631	0.00739467	0.0027535	0.0009166	0.00144183	0.000742	0.0446097	0.748774	0.855132	0.855132	1
Gemella	0.0219326	0.146196	0.0387215	0.0282558	0.0166655	0.094398	0.0678892	0.200185	0.715001	0.522817	1
Dechloromonas	0.02124	0.00110683	0.0014765	0	0.00151717	0	0.201243	0.936186	0.648077	0.36131	0.438578
Nitriliruptor	0.021104	0.000369	0.000369167	0.000934	0.000386167	0	0.0061699	0.936186	0.411314	0.522817	0.698535
Ohtaekwangia	0.0203568	0.00519383	0.00161433	0	0.001439	0	0.36131	1	0.36131	0.36131	0.438578
Marmoricola	0.0201228	0.002221	0.000399667	0.0013774	0.000386167	0	0.0678892	0.521839	0.522817	0.522817	0.698535
Aerococcus	0.0200308	0.00303	0.000778167	0	0.00111833	0	0.273322	0.336668	0.36131	0.36131	0.438578
Adhaeribacter	0.0198552	0.00296733	0.000387167	0	0.000719667	0	0.715001	0.630954	0.648077	0.36131	0.438578
Pseudoxanthomonas	0.0194434	0	0.000818	0	0.0018405	0.000742	0.273322	0.630954	0.648077	0.36131	0.796253
Atopobium	0.0192238	0.0383855	0.00550617	0.026895	0.0100627	0.031123	0.583882	0.336668	0.315302	0.784191	0.196706
Eggerthella	0.019134	0.0290798	0.0205722	0.029227	0.398162	0.0120593	0.648077	0.936186	1	0.465209	0.196706
Shewanella	0.0186752	0.00261533	0.000399667	0	0	0.00222567	0.784191	0.297953	0.648077	-	0.438578
Bosea	0.0184792	0.0022265	0	0.0009392	0.000361167	0	0.201243	0.630954	0.273322	0.411314	0.698535
Weissella	0.017834	0.00450867	0.003545	0.000456	0.00225433	0	0.784191	0.688921	0.273322	0.100348	0.0528075
Dorea	0.0174442	0	0.00679367	0.0198314	0.0077245	0.005378	0.273322	0.630954	0.273322	0.273322	0.796253
Rhizobium	0.0173664	0.0107303	0.00309317	0.0042146	0.00506467	0.00150467	0.522817	0.47117	1	0.715001	1
Sphingopyxis	0.0171262	0.0018705	0.000783167	0.0004656	0.00108067	0	0.273322	0.87278	0.715001	0.715001	0.438578
Geobacillus	0.0166328	0.000785833	0	0.0004786	0	0	0.144127	0.630954	0.583882	0.583882	-
Terrisporobacter	0.016458	0.111532	0.0513717	0.323676	0.0409082	0.0466823	0.855132	1	0.715001	0.273322	0.698535
Bogoriella	0.015703	0	0	0	0	0	0.583882	-	-	-	-
Campylobacter	0.0155914	0.0029905	0.000369167	0.0004554	0.000396167	0.0280927	0.36131	0.521839	0.855132	1	0.15558
Aquabacterium	0.015562	0.00709267	0.00477017	0.000912	0.001863	0.00445133	0.855132	0.262332	0.715001	0.36131	0.796253
Acholeplasma	0.0153992	0	0	0	0	0	0.273322	-	-	-	-
Allobaculum	0.015137	0.000371167	0.02127	0.0004786	0.000361167	0	0.0357638	0.936186	1	0.855132	0.698535
Fusobacterium	0.0150458	0.0102967	0.00348683	0.0009214	0.00218167	0.289412	0.648077	0.42334	0.0446097	0.465209	0.518605
Nesterenkonia	0.0148004	0	0.000374167	0.0004554	0	0	0.100348	0.630954	0.855132	0.583882	-
Phaselicystis	0.014791	0.00111333	0.002014	0	0.002156	0.000768333	0.273322	0.378478	0.170904	0.36131	0.796253
Proteiniclasticum	0.0145212	0.000392833	0	0	0	0	0.144127	0.630954	-	-	-
Lacibacter	0.0143174	0.000742167	0	0	0	0	0.855132	0.630954	-	-	-
Anaerococcus	0.014101	0.00221817	0.0018955	0.0866198	0.005045	0.00295633	0.273322	0.47117	0.583882	0.715001	0.897279
Brevibacterium	0.0135668	0	0	0	0	0	0.273322	-	-	-	-
Geodermatophilus	0.0134032	0	0.000786833	0.000921	0.000716833	0.000742	0.0284597	0.336668	1	0.648077	0.796253
Bdellovibrio	0.0133936	0	0	0	0	0	0.583882	-	-	-	-
Megasphaera	0.0132786	0.00220733	0	0	0.000348	0.002252	0.0284597	0.336668	-	0.648077	0.15558
Parvularcula	0.0130948	0	0	0	0	0	0.273322	-	-	-	-
Microbacterium	0.0129746	0.00782533	0.00120833	0.0013774	0.00366117	0.00373567	0.465209	0.42334	1	0.855132	0.605577
Pedomicrobium	0.0125848	0.000369667	0.0032065	0.0019146	0.001078	0	0.144127	0.521839	0.715001	0.855132	0.438578
Cupriavidus	0.0125604	0.000371167	0	0.0004786	0.0003585	0	0.144127	0.630954	0.583882	0.855132	0.698535
Azospirillum	0.0124338	0	0.00163617	0	0.00148933	0	0.100348	0.630954	0.648077	0.36131	0.438578
Allisonella	0.012271	0	0	0	0	0	0.583882	-	-	-	-
Dyadobacter	0.0120158	0.0144655	0.000409	0.000456	0	0	0.855132	0.521839	1	0.583882	-
Alcaligenes	0.0120082	0.000392833	0.00122717	0.0004656	0	0	0.855132	0.936186	1	0.583882	-
Rikenella	0.0120082	0	0	0	0	0	0.583882	-	-	-	-
Anaerovorax	0.0116184	0	0	0	0	0	0.100348	-	-	-	-
Peptostreptococcus	0.0113272	0	0.00119583	0.0004554	0	0	0.583882	0.149541	0.273322	0.583882	-
Methyloversatilis	0.0112532	0.000742167	0	0	0	0	0.411314	0.630954	-	-	-
Hungatella	0.0109644	0.230964	0.509291	10.9978	1.02756	0.005934	0.201243	0.748774	0.583882	0.855132	1
Anaeroglobus	0.0106628	0.0033615	0.00404583	0.0004554	0.000386167	0.000736333	0.583882	1	0.715001	1	0.796253
Caedibacter	0.0106226	0	0	0.0004606	0	0	0.583882	-	0.583882	0.583882	-
Tolumonas	0.0106226	0	0	0	0	0	0.583882	-	-	-	-
Cellulosimicrobium	0.0099126	0.0011105	0.00114267	0	0.000747333	0	0.855132	0.87278	0.170904	0.36131	0.438578
Marinobacter	0.0097228	0.000392833	0.000818	0	0	0	0.144127	0.936186	0.648077	-	-
Atopostipes	0.0095996	0.000740833	0.0031935	0	0.000747333	0	0.0446097	0.336668	0.170904	0.36131	0.438578
Thermicanus	0.0092682	0.000371167	0	0	0.000386167	0	0.411314	0.630954	-	0.648077	0.698535
Filifactor	0.0089674	0	0	0	0	0	0.583882	-	-	-	-
Marinifilum	0.0089582	0	0	0	0	0	0.273322	-	-	-	-
Peptoniphilus	0.0088878	0.002952	0.00615117	0.0875882	0.276335	0.00224667	0.36131	0.688921	0.315302	0.784191	1
Pediococcus	0.008872	0.000392833	0	0	0	0	0.201243	0.630954	-	-	-
Nitrosomonas	0.0087916	0	0	0	0	0	0.583882	-	-	-	-
Azohydromonas	0.0087854	0.000739333	0	0	0.0003585	0	0.522817	0.630954	-	0.648077	0.698535
Paenibacillus	0.0086588	0.00151433	0.000743333	0.001436	0.000722167	0	0.201243	0.748774	0.855132	0.855132	0.698535
Azoarcus	0.0084306	0	0	0	0	0	0.273322	-	-	-	-
Couchioplanes	0.0083582	0.00261383	0.00350917	0.0041512	0.005077	0.00148367	0.0828374	0.87278	0.855132	0.784191	0.605577
Holophaga	0.0083134	0	0	0	0.0003585	0	0.583882	-	-	0.648077	0.698535
Desulfuromonas	0.0079864	0	0	0	0	0	0.273322	-	-	-	-
Rhodomicrobium	0.0079678	0	0	0	0.000716833	0	0.273322	-	-	0.648077	0.698535
Ectothiorhodospira	0.0079402	0	0	0	0	0	0.273322	-	-	-	-
Porphyromonas	0.0079384	0.00111333	0	0.0004554	0.000356167	0	0.0828374	0.630954	0.583882	0.855132	0.698535
Finegoldia	0.007924	0.001854	0.000399667	0.001387	0.00328983	0.00375133	0.144127	0.630954	0.522817	0.648077	0.438578
Chryseobacterium	0.0079212	0.00589067	0.00110333	0.0004554	0.000386167	0.008837	0.855132	0.149541	0.715001	1	0.605577
Mesorhizobium	0.0079008	0.0022265	0.00120517	0.0009392	0.00218367	0	0.0828374	0.748774	1	0.522817	0.245278
Agromyces	0.007872	0.00148433	0.000756333	0	0	0	0.201243	0.748774	0.36131	-	-
Carnobacterium	0.0078386	0.0011555	0.000818	0.000456	0	0	0.273322	0.748774	1	0.583882	-
Sphingobacterium	0.0078018	0.00111333	0.00192133	0	0	0	0.201243	0.47117	0.170904	-	-
Caulobacter	0.0078006	0.0115047	0.003241	0.0027908	0.00366117	0.00148367	0.927264	0.688921	0.583882	0.715001	0.796253
Megamonas	0.0077666	0.001852	0.000409	0.0013864	0.0007725	0	0.784191	0.378478	0.522817	0.522817	0.698535
Geothrix	0.0077448	0	0	0	0	0	0.273322	-	-	-	-
Limnohabitans	0.0075514	0	0	0	0	0	0.583882	-	-	-	-
Oscillochloris	0.007459	0	0	0	0	0	0.273322	-	-	-	-
Kribbella	0.0074556	0.00148233	0.000387167	0	0.0003585	0	0.273322	0.630954	0.648077	0.648077	0.698535
Aciditerrimonas	0.0074024	0.000371167	0.000774167	0.0004786	0.00107533	0	0.0357638	0.936186	1	1	0.698535
Cardiobacterium	0.0073764	0.00227017	0	0	0	0	0.715001	0.336668	-	-	-
Rubellimicrobium	0.0073126	0.00776517	0.000808667	0.000456	0.000396167	0.00370933	0.465209	1	0.583882	1	0.605577
Lactococcus	0.0072726	0.00901117	0.012224	0.0036932	0.00400217	0.0169373	0.715001	0.149541	0.144127	0.100348	1
Desulfobulbus	0.0069962	0	0	0	0	0	0.273322	-	-	-	-
Flavisolibacter	0.0069312	0.000371167	0	0	0	0	0.411314	0.630954	-	-	-
Luteolibacter	0.0068488	0.00371083	0.000818	0.0004786	0	0	0.648077	0.936186	1	0.583882	-
Hoeflea	0.006552	0	0	0	0	0	0.273322	-	-	-	-
Sporosarcina	0.006478	0.000742167	0.000409	0	0	0	0.855132	0.936186	0.648077	-	-
Duganella	0.006476	0	0	0	0.000361167	0	0.273322	-	-	0.648077	0.698535
Paenalcaligenes	0.0064694	0	0	0	0	0	0.273322	-	-	-	-
Ferruginibacter	0.006466	0.0100193	0.00163617	0.0009392	0.000361167	0	1	0.936186	0.648077	0.411314	0.698535
Exiguobacterium	0.0064448	0.00938333	0.000369167	0.0004656	0.0115867	0	0.583882	0.521839	0.855132	1	0.698535
Rhodanobacter	0.0064434	0.0074435	0.000756333	0.0018606	0.00108067	0.000742	0.855132	0.748774	0.583882	0.715001	1
Pelagibius	0.0061356	0	0	0	0	0	0.583882	-	-	-	-
Morganella	0.0060616	0.0018555	0.000399667	0	0.000356167	0	0.411314	0.936186	0.648077	0.648077	0.698535
Candidatus_Hydrogenedens	0.0060338	0	0	0	0.000361167	0	0.273322	-	-	0.648077	0.698535
Salinimicrobium	0.0060154	0.00185	0.000818	0	0.000361167	0	0.855132	0.630954	0.648077	0.648077	0.698535
Treponema	0.006014	0.00556633	0.000409	0.001382	0	0	0.170904	0.936186	0.855132	0.583882	-
Buchnera	0.005891	0	0.0007735	0	0	0.00222	0.100348	0.336668	0.36131	-	0.121335
Sulfurovum	0.0056434	0	0	0	0	0	0.273322	-	-	-	-
Ignatzschineria	0.0056266	0.00111333	0	0.000931	0	0	0.411314	0.630954	0.583882	0.583882	-
Sedimentibacter	0.0055758	0	0	0	0	0	0.100348	-	-	-	-
Dongia	0.0055618	0.000742167	0.000409	0.001418	0.00108067	0	0.522817	0.936186	0.522817	0.715001	0.438578
Leucobacter	0.0055276	0.00518617	0.00159633	0.001843	0.000361167	0.00148367	0.715001	0.521839	0.855132	0.411314	0.605577
Aeromicrobium	0.0055258	0.00407783	0.000409	0.0013774	0.00144433	0	0.583882	0.521839	0.522817	0.648077	0.698535
Ornithinimicrobium	0.0054924	0.00110983	0	0	0	0	0.784191	0.149541	-	-	-
Elizabethkingia	0.0054894	0.0358893	0.00361817	0.0023256	0.00225117	0.005193	0.465209	0.810181	0.648077	0.715001	0.796253
Bacteriovorax	0.0054068	0.000742167	0.000409	0	0	0	0.855132	0.936186	0.648077	-	-
Gordonibacter	0.0054068	0.00590517	0.00516767	0.0004656	0.0129023	0	0.273322	0.262332	1	0.583882	0.438578
Actinoallomurus	0.0051814	0	0	0.0004606	0.0003585	0	0.273322	-	0.583882	0.855132	0.698535
Conexibacter	0.0051268	0.00222517	0.00202333	0.0023932	0.002156	0	0.715001	1	0.855132	0.855132	0.438578
Deinococcus	0.005098	0.004082	0.000818	0	0	0.000742	0.36131	0.936186	0.648077	-	0.438578
Paludibacter	0.0050804	0	0	0	0	0	0.583882	-	-	-	-
Kofleria	0.0050778	0.000371167	0.000796167	0.0009392	0.000716833	0	0.411314	0.521839	1	0.648077	0.698535
Dyella	0.0050466	0	0	0.0004606	0.000716833	0	0.273322	-	0.583882	1	0.698535
Alterococcus	0.0047196	0	0	0	0	0	0.583882	-	-	-	-
Nakamurella	0.0047196	0	0	0.0004606	0.000361167	0	0.583882	-	0.583882	0.855132	0.698535
Tenacibaculum	0.004692	0	0	0	0	0	0.273322	-	-	-	-
Capnocytophaga	0.004647	0.000757333	0	0	0.000361167	0	0.583882	0.336668	-	0.648077	0.698535
Leuconostoc	0.0046458	0.0025715	0	0	0.000396167	0	0.927264	0.149541	-	0.648077	0.698535
Sulfuricurvum	0.0046426	0	0	0	0	0	0.100348	-	-	-	-
Methylophilus	0.0046378	0.000369667	0	0	0	0	0.0357638	0.630954	-	-	-
Cerasibacillus	0.0046046	0.000371167	0	0	0	0	0.144127	0.630954	-	-	-
Nocardia	0.0041566	0.000764	0.00121767	0.0013726	0.000361167	0.002252	0.201243	0.748774	1	0.411314	0.15558
Alkalibacillus	0.0040552	0	0	0	0	0	0.583882	-	-	-	-
Desulfocurvus	0.0037758	0	0	0	0	0	0.583882	-	-	-	-
Microlunatus	0.0037352	0	0.000387167	0.0004606	0.002156	0	0.273322	0.630954	1	0.583882	0.438578
Stenotrophomonas	0.0036904	0.00446667	0.00119883	0.0004554	0.00220167	0.000742	0.784191	0.378478	1	0.583882	0.796253
Sediminibacterium	0.0036896	0.000742167	0.000369167	0.0004786	0	0	0.522817	0.936186	0.855132	0.583882	-
Alcanivorax	0.0036716	0.000351833	0	0	0	0	0.144127	0.630954	-	-	-
Fibrobacter	0.0036046	0.0181833	0	0.0009214	0.000386167	0	1	0.630954	0.583882	0.855132	0.698535
Methylobacillus	0.0036046	0	0	0	0	0	0.583882	-	-	-	-
Thermodesulfovibrio	0.0036046	0	0	0.0004606	0.000386167	0	0.583882	-	0.583882	1	0.698535
unclassified_Armatimonadetes	0.0033038	0.000371167	0.000387167	0	0	0	0.855132	0.936186	0.648077	-	-
Nonomuraea	0.0032936	0.000371167	0.000774167	0.0004606	0.001795	0	0.411314	0.936186	1	0.715001	0.438578
Peredibacter	0.0032666	0	0	0	0	0	0.273322	-	-	-	-
Haloferula	0.0032638	0	0	0	0	0	0.100348	-	-	-	-
Pectobacterium	0.0032482	0.002545	0.001161	0	0	0.000736333	0.855132	1	0.170904	-	0.438578
Erysipelothrix	0.003239	0	0	0	0	0	0.583882	-	-	-	-
Flavitalea	0.0032346	0	0.000818	0.0004606	0.000348	0	0.273322	0.630954	1	0.855132	0.698535
Hydrogenophaga	0.003234	0.000371167	0.000409	0	0.000722167	0	0.411314	0.936186	0.648077	0.648077	0.698535
Aminobacterium	0.003233	0	0	0	0	0	0.583882	-	-	-	-
Butyricimonas	0.0032108	0	0	0	0	0	0.100348	-	-	-	-
Salmonella	0.0032006	0.00792817	0.003098	0.0028034	0.00259417	0.00455667	0.465209	0.42334	1	1	0.518605
Huaishuia	0.002804	0	0	0	0	0	0.273322	-	-	-	-
Candidatus_Pelagibacter	0.0027762	0.000742167	0	0	0.000361167	0	0.855132	0.630954	-	0.648077	0.698535
Catelliglobosispora	0.0027762	0	0.000387167	0	0	0	0.583882	0.630954	0.648077	-	-
Caldicellulosiruptor	0.0027712	0	0	0	0	0	0.583882	-	-	-	-
Cloacibacterium	0.0027676	0	0	0	0	0	0.273322	-	-	-	-
Anaeromyxobacter	0.0027034	0.000757333	0.00118317	0.0009166	0.000744667	0	0.855132	0.748774	0.855132	0.855132	0.438578
Maribacter	0.0023598	0	0	0	0	0	0.583882	-	-	-	-
Jannaschia	0.0023412	0	0	0	0	0	0.273322	-	-	-	-
Craurococcus	0.0023136	0	0	0	0	0	0.583882	-	-	-	-
Hyphomicrobium	0.0023136	0.000371167	0	0	0.000722167	0	0.855132	0.630954	-	0.648077	0.698535
Mucilaginibacter	0.0023092	0.008902	0	0.0004606	0.000361167	0	0.715001	0.336668	0.583882	0.855132	0.698535
Thiomonas	0.0023092	0	0	0	0	0	0.583882	-	-	-	-
Vampirovibrio	0.0023092	0	0	0.0004786	0.000719667	0	0.583882	-	0.583882	0.855132	0.438578
Cellulomonas	0.0022596	0.000371167	0.00157933	0	0	0	0.411314	0.229766	0.170904	-	-
Kineosporia	0.0022528	0.0018485	0.000796167	0.0004786	0.000722167	0.000742	0.855132	0.748774	0.715001	1	0.796253
Marinobacterium	0.0022528	0	0	0	0	0.000742	0.583882	-	-	-	0.438578
Methylococcus	0.0022528	0.000369	0.000369167	0	0	0	0.855132	0.936186	0.648077	-	-
Paucisalibacillus	0.0022528	0.00445433	0	0.002293	0.0003585	0	0.465209	0.149541	0.273322	0.411314	0.698535
Ignavibacterium	0.0018878	0.000392833	0	0	0	0	0.855132	0.630954	-	-	-
Legionella	0.0018878	0	0	0	0	0	0.583882	-	-	-	-
Maritalea	0.0018878	0	0	0	0	0	0.583882	-	-	-	-
Owenweeksia	0.0018878	0	0	0	0	0	0.583882	-	-	-	-
Desulfocella	0.0018786	0	0	0	0	0	0.273322	-	-	-	-
Arenimonas	0.0018678	0.00593733	0	0.001418	0.00108333	0	0.648077	0.630954	0.273322	0.648077	0.698535
Sphaerobacter	0.0018602	0	0	0.0004606	0	0	0.273322	-	0.583882	0.583882	-
Oribacterium	0.001859	0.000392833	0.000409	0	0	0	0.411314	0.936186	0.648077	-	-
Desulfopila	0.0018508	0	0	0	0	0	0.583882	-	-	-	-
Geminicoccus	0.0018508	0.000371167	0.000409	0	0.000719667	0	0.855132	0.936186	0.648077	0.36131	0.438578
Saccharofermentans	0.0018508	0.0022265	0.000818	0.0004786	0	0	1	0.936186	1	0.583882	-
Trichococcus	0.0018492	0.000740167	0.00110333	0.0013966	0.00221683	0.00147267	0.583882	0.748774	0.855132	0.715001	0.796253
Flavobacterium	0.0018474	0.00593333	0	0	0.000396167	0	0.715001	0.336668	-	0.648077	0.698535
Modestobacter	0.0018418	0.000742167	0	0.0009166	0.000782333	0.000768333	0.170904	0.630954	0.273322	0.855132	0.796253
Photobacterium	0.0018404	0.000392833	0.000399667	0	0	0.00222567	0.411314	0.936186	0.648077	-	0.438578
Cetobacterium	0.0018298	0.00927717	0.0003645	0.0004606	0.00110833	0	1	0.936186	0.855132	0.583882	0.438578
Solobacterium	0.001823	0	0.000743333	0	0.000742333	0.00889667	0.273322	0.336668	0.36131	0.36131	0.3017
Albidiferax	0.0018022	0	0	0.0004786	0	0	0.583882	-	0.583882	0.583882	-
Dokdonella	0.0018022	0.000371167	0.000818	0.0004606	0.00110833	0	0.855132	0.936186	1	0.583882	0.438578
Bilophila	0.0014158	0.000371167	0	0	0	0	0.855132	0.630954	-	-	-
Desulfosporosinus	0.0014158	0	0	0	0	0	0.583882	-	-	-	-
Ethanoligenens	0.0014158	0	0	0	0	0	0.583882	-	-	-	-
Gracilibacillus	0.0014158	0	0	0	0	0	0.583882	-	-	-	-
Meniscus	0.0014158	0	0	0	0	0	0.583882	-	-	-	-
Mobiluncus	0.0014158	0	0	0	0	0	0.583882	-	-	-	-
Labrys	0.0014068	0.000371167	0	0	0.000361167	0	0.411314	0.630954	-	0.648077	0.698535
Piscinibacter	0.0014014	0.000371167	0	0.001382	0.0003585	0	0.411314	0.630954	0.583882	0.855132	0.698535
Succinivibrio	0.0014014	0.00148433	0.000409	0.0004786	0	0.000742	0.648077	0.936186	1	0.583882	0.438578
Sphaerochaeta	0.0013974	0	0	0	0	0	0.273322	-	-	-	-
Terasakiella	0.0013974	0	0	0	0	0	0.273322	-	-	-	-
Georgenia	0.0013882	0	0.000399667	0	0	0.000742	0.583882	0.630954	0.648077	-	0.438578
Polynucleobacter	0.0013882	0	0	0	0	0	0.583882	-	-	-	-
Selenomonas	0.0013882	0.000371167	0	0	0	0	0.855132	0.630954	-	-	-
Facklamia	0.001387	0.0011105	0	0	0.0018055	0	0.715001	0.336668	-	0.648077	0.698535
Chitinophaga	0.0013856	0	0	0	0	0	0.583882	-	-	-	-
Amaricoccus	0.0013854	0.000392833	0	0.0004786	0	0	0.273322	0.630954	0.583882	0.583882	-
Methylophaga	0.0013778	0	0.000399667	0	0	0	0.273322	0.630954	0.648077	-	-
Howardella	0.0013768	0	0	0.000931	0.000348	0	0.273322	-	0.583882	0.855132	0.698535
Alkanindiges	0.0013724	0	0	0	0	0	0.583882	-	-	-	-
Friedmanniella	0.0013724	0	0.000399667	0	0	0.000742	0.583882	0.630954	0.648077	-	0.438578
Pseudoramibacter	0.0013724	0	0.00112267	0.000931	0.0142693	0	0.583882	0.630954	1	1	0.698535
Rubrobacter	0.0013724	0	0.000399667	0.001892	0	0	0.583882	0.630954	0.522817	0.273322	-
Thalassobaculum	0.0013724	0	0	0	0	0	0.583882	-	-	-	-
Constrictibacter	0.0013518	0	0	0	0	0	0.583882	-	-	-	-
Peptococcus	0.0013518	0	0	0.0078234	0.00308983	0	0.583882	-	0.273322	0.411314	0.698535
Aggregatibacter	0.000944	0	0	0.001436	0	0.00148367	0.583882	-	0.583882	0.583882	0.438578
Haliangium	0.000944	0	0	0	0	0	0.583882	-	-	-	-
Rhizomicrobium	0.000944	0.000392833	0.000818	0.0004786	0.000361167	0	0.855132	0.936186	1	0.855132	0.698535
Thiobacillus	0.000944	0	0	0	0	0	0.583882	-	-	-	-
Petrimonas	0.0009338	0	0	0	0	0	0.273322	-	-	-	-
Tumebacillus	0.0009338	0.000371167	0.000409	0.0004606	0.00107533	0	0.411314	0.936186	1	1	0.698535
Desemzia	0.0009254	0	0	0	0	0	0.583882	-	-	-	-
Gracilimonas	0.0009254	0	0	0	0	0	0.583882	-	-	-	-
Opitutus	0.0009254	0.0018555	0.00119583	0	0.000744667	0	1	0.47117	0.170904	0.36131	0.438578
Spirochaeta	0.0009254	0	0	0	0	0	0.583882	-	-	-	-
Vibrio	0.0009254	0.000742167	0.000799333	0	0	0	0.855132	0.936186	0.648077	-	-
Zoogloea	0.0009254	0	0	0	0	0	0.583882	-	-	-	-
Actinocorallia	0.0009238	0	0	0	0	0	0.583882	-	-	-	-
Cohnella	0.0009238	0.000742167	0.000387167	0	0.00107533	0	0.855132	0.936186	0.648077	0.648077	0.698535
Psychromonas	0.0009238	0	0	0	0	0	0.583882	-	-	-	-
Abiotrophia	0.000915	0.000371167	0	0.0004606	0	0	0.855132	0.630954	0.583882	0.583882	-
Dermabacter	0.000915	0.000386167	0	0.0115172	0.000386167	0	0.855132	0.630954	0.583882	0.855132	0.698535
Ferribacterium	0.000915	0	0	0	0	0	0.583882	-	-	-	-
Sunxiuqinia	0.000915	0	0	0	0	0	0.583882	-	-	-	-
Tepidimonas	0.000915	0.000369667	0.000399667	0	0	0	0.855132	0.936186	0.648077	-	-
Candidatus_Koribacter	0.0009012	0	0.000387167	0.0023034	0.000716833	0	0.583882	0.630954	0.855132	0.855132	0.698535
Actibacter	0.000472	0	0	0	0	0	0.583882	-	-	-	-
Arsenophonus	0.000472	0	0	0	0.000348	0	0.583882	-	-	0.648077	0.698535
Cellvibrio	0.000472	0.00148433	0	0.0004606	0	0	1	0.630954	0.583882	0.583882	-
Cystobacter	0.000472	0	0	0.0009214	0	0	0.583882	-	0.583882	0.583882	-
Geoalkalibacter	0.000472	0	0	0	0	0	0.583882	-	-	-	-
Gilliamella	0.000472	0.00111333	0.000374167	0	0	0	1	0.936186	0.648077	-	-
Gilvimarinus	0.000472	0	0	0	0	0	0.583882	-	-	-	-
Marinococcus	0.000472	0.000386167	0	0.000921	0	0	0.855132	0.630954	0.273322	0.273322	-
Muricauda	0.000472	0	0	0	0	0	0.583882	-	-	-	-
Marinospirillum	0.0004628	0	0	0	0	0	0.583882	-	-	-	-
Silanimonas	0.0004628	0	0	0	0	0	0.583882	-	-	-	-
Solimonas	0.0004628	0	0	0	0	0	0.583882	-	-	-	-
Sporanaerobacter	0.0004628	0	0	0	0	0	0.583882	-	-	-	-
Ammoniphilus	0.0004618	0.000371167	0	0	0	0	0.855132	0.630954	-	-	-
Candidatus_Solibacter	0.0004618	0.0022265	0.000774167	0.001382	0.00144183	0	1	0.936186	0.855132	0.855132	0.438578
Luteibacter	0.0004618	0	0	0	0	0	0.583882	-	-	-	-
Mycoplasma	0.0004618	0.0022265	0.0044995	0	0.000361167	0.000742	1	0.936186	0.648077	0.648077	0.605577
Negativicoccus	0.0004618	0.000703667	0.000374167	0.029793	0.0162725	0.000768333	1	0.936186	0.855132	0.855132	0.796253
Petrotoga	0.0004618	0	0	0	0	0	0.583882	-	-	-	-
Promicromonospora	0.0004618	0.0018555	0	0	0.00108333	0.00148367	1	0.630954	-	0.648077	0.796253
Sphingobium	0.0004618	0.000371167	0	0.0009214	0.000386167	0	0.855132	0.630954	0.583882	0.855132	0.698535
Catenulispora	0.0004574	0.00111333	0	0.0004606	0	0	1	0.630954	0.583882	0.583882	-
Janthinobacterium	0.0004574	0.00148433	0	0	0	0	1	0.630954	-	-	-
Kaistia	0.0004574	0.006701	0	0.0004786	0.000757333	0.000742	0.583882	0.336668	0.583882	0.855132	1
Kineococcus	0.0004574	0	0	0	0	0	0.583882	-	-	-	-
Pasteurella	0.0004574	0	0	0	0	0	0.583882	-	-	-	-
Sandaracinobacter	0.0004574	0.0018485	0.000799333	0	0.000396167	0	1	0.936186	0.648077	0.648077	0.698535
Scardovia	0.0004574	0.0007215	0.00112267	0.0013966	0.0158388	0	0.855132	0.748774	0.855132	0.201243	0.121335
Thermus	0.0004574	0	0.000399667	0.0004606	0.000356167	0	0.583882	0.630954	1	0.855132	0.698535
Alkaliphilus	0.0004506	0	0.000409	0	0	0	0.583882	0.630954	0.648077	-	-
Catonella	0.0004506	0	0	0	0.000348	0	0.583882	-	-	0.648077	0.698535
Centipeda	0.0004506	0	0	0	0	0	0.583882	-	-	-	-
Frischella	0.0004506	0.000371167	0	0	0	0	0.855132	0.630954	-	-	-
Hymenobacter	0.0004506	0.00705067	0.000409	0.0004606	0	0.000742	1	0.936186	1	0.583882	0.438578
Methylomonas	0.0004506	0	0	0	0	0	0.583882	-	-	-	-
Pontibacter	0.0004506	0.00147883	0.00286333	0	0	0	1	0.936186	0.648077	-	-
Acidothermus	0	0.000742167	0.000409	0.001874	0.000722167	0	0.648077	0.936186	0.273322	0.273322	0.698535
Actinomycetospora	0	0.000371167	0	0	0	0	0.648077	0.630954	-	-	-
Alicyclobacillus	0	0.00111333	0	0	0	0	0.648077	0.630954	-	-	-
Chryseomicrobium	0	0.000371167	0.000399667	0	0	0	0.648077	0.936186	0.648077	-	-
Coprobacillus	0	0.00408983	0	0.0027362	0	0	0.36131	0.336668	0.583882	0.583882	-
Corallococcus	0	0.000371167	0	0	0	0	0.648077	0.630954	-	-	-
Cryptosporangium	0	0.000369667	0.000774167	0	0	0	0.648077	0.936186	0.648077	-	-
Diplorickettsia	0	0.00148433	0	0	0	0	0.648077	0.630954	-	-	-
Dolosigranulum	0	0.0014995	0	0.0014128	0.000361167	0.00220933	0.36131	0.336668	0.273322	0.411314	0.605577
Dysgonomonas	0	0.000371167	0	0	0.000386167	0	0.648077	0.630954	-	0.648077	0.698535
Edaphobacter	0	0.00111333	0.000387167	0	0.000719667	0	0.648077	0.936186	0.648077	0.36131	0.438578
Enteractinococcus	0	0.00111117	0	0	0	0	0.36131	0.336668	-	-	-
Epilithonimonas	0	0.00148433	0	0	0	0	0.648077	0.630954	-	-	-
Euzebya	0	0.000739333	0	0	0	0	0.648077	0.630954	-	-	-
Gracilibacter	0	0.000386167	0	0.0004656	0	0	0.648077	0.630954	0.583882	0.583882	-
Granulicella	0	0.000371167	0	0	0.000361167	0	0.648077	0.630954	-	0.648077	0.698535
Herpetosiphon	0	0.000371167	0	0	0	0	0.648077	0.630954	-	-	-
Kingella	0	0.0018555	0	0	0	0	0.648077	0.630954	-	-	-
Ktedonobacter	0	0.000739333	0	0	0	0	0.648077	0.630954	-	-	-
Moheibacter	0	0.000386167	0	0	0	0	0.648077	0.630954	-	-	-
Myroides	0	0.0011105	0	0	0	0	0.36131	0.336668	-	-	-
Nevskia	0	0.000369667	0	0	0	0	0.648077	0.630954	-	-	-
Niastella	0	0.000371167	0	0.0004606	0	0	0.648077	0.630954	0.583882	0.583882	-
Nitrosospira	0	0.000371167	0	0.0004606	0.000361167	0	0.648077	0.630954	0.583882	0.855132	0.698535
Parvimonas	0	0.000371167	0	0.0004656	0	0	0.648077	0.630954	0.583882	0.583882	-
Prosthecobacter	0	0.000371167	0	0	0	0	0.648077	0.630954	-	-	-
Rhizobacter	0	0.00187717	0.00120833	0	0.0021535	0	0.36131	1	0.36131	0.36131	0.438578
Rhodobacter	0	0.000371167	0	0.0009574	0	0	0.648077	0.630954	0.583882	0.583882	-
Rhodococcus	0	0.00408983	0	0	0	0	0.36131	0.336668	-	-	-
Rhodopseudomonas	0	0.00148433	0.000409	0.0004606	0.00108333	0	0.648077	0.936186	1	1	0.698535
Roseomonas	0	0.000371167	0.000796167	0	0.000361167	0	0.648077	0.521839	0.36131	0.648077	0.698535
Ruminobacter	0	0.000742167	0	0	0	0	0.648077	0.630954	-	-	-
Saccharopolyspora	0	0.000739333	0.000387167	0.0004554	0.0003585	0	0.648077	0.936186	1	0.855132	0.698535
Salinicoccus	0	0.000371167	0.000399667	0.0009262	0	0	0.648077	0.936186	0.648077	0.273322	-
Segetibacter	0	0.000742167	0	0	0	0	0.648077	0.630954	-	-	-
Solibacillus	0	0.000392833	0	0	0	0	0.648077	0.630954	-	-	-
Succiniclasticum	0	0.000371167	0	0.0004606	0	0	0.648077	0.630954	0.583882	0.583882	-
Tatumella	0	0.000744667	0.000399667	0	0	0.00222567	0.36131	0.748774	0.648077	-	0.438578
Terrimonas	0	0.00111333	0.000818	0	0.000361167	0	0.648077	0.936186	0.648077	0.648077	0.698535
Vagococcus	0	0.000742167	0.000399667	0	0	0	0.648077	0.936186	0.648077	-	-
Varibaculum	0	0.000351833	0.000374167	0.0013966	0.0084095	0	0.648077	0.936186	0.855132	0.273322	0.121335
Virgisporangium	0	0.000371167	0.000774167	0.0004606	0	0	0.648077	0.936186	1	0.583882	-
Vitreoscilla	0	0.000371167	0	0	0	0	0.648077	0.630954	-	-	-
Wautersiella	0	0.000369667	0.000399667	0	0	0	0.648077	0.936186	0.648077	-	-
Xanthobacter	0	0.000371167	0	0	0	0	0.648077	0.630954	-	-	-
Anaerofustis	0	0	0.000409	0	0	0	-	0.630954	0.648077	-	-
Anaerosalibacter	0	0	0.000818	0	0	0	-	0.630954	0.648077	-	-
Aquicella	0	0	0.000409	0.0009214	0	0	-	0.630954	0.855132	0.583882	-
Cryptobacterium	0	0	0.000387167	0	0	0	-	0.630954	0.648077	-	-
Eikenella	0	0	0.000399667	0	0	0.00148367	-	0.630954	0.648077	-	0.438578
Elusimicrobium	0	0	0.000409	0	0	0	-	0.630954	0.648077	-	-
Gemmobacter	0	0	0.000374167	0	0	0.000742	-	0.630954	0.648077	-	0.438578
Georgfuchsia	0	0	0.000409	0	0	0	-	0.630954	0.648077	-	-
Holdemania	0	0	0.00111233	0	0	0	-	0.336668	0.36131	-	-
Jahnella	0	0	0.000409	0	0	0	-	0.630954	0.648077	-	-
Luteimonas	0	0	0.000409	0	0	0	-	0.630954	0.648077	-	-
Oxalobacter	0	0	0.000818	0	0	0	-	0.630954	0.648077	-	-
Rhodocista	0	0	0.000399667	0.000456	0	0	-	0.630954	1	0.583882	-
Teredinibacter	0	0	0.00163617	0	0	0	-	0.630954	0.648077	-	-
Truepera	0	0	0.00122717	0	0	0	-	0.630954	0.648077	-	-
Vogesella	0	0	0.00163617	0	0	0	-	0.630954	0.648077	-	-
Amphibacillus	0	0	0	0.000456	0	0	-	-	0.583882	0.583882	-
Blastochloris	0	0	0	0.0004606	0.0003585	0	-	-	0.583882	0.855132	0.698535
Gardnerella	0	0	0	0.000931	0	0	-	-	0.583882	0.583882	-
Hydrogenophilus	0	0	0	0.000456	0	0	-	-	0.583882	0.583882	-
Iamia	0	0	0	0.0004786	0	0	-	-	0.583882	0.583882	-
Sandarakinorhabdus	0	0	0	0.0004786	0	0	-	-	0.583882	0.583882	-
Sutterella	0	0	0	0.000456	0	0.00148367	-	-	0.583882	0.583882	0.438578
Syntrophobacter	0	0	0	0.0009214	0	0	-	-	0.583882	0.583882	-
Thermoleophilum	0	0	0	0.0004606	0	0	-	-	0.583882	0.583882	-
Actinomadura	0	0	0	0	0.0003585	0	-	-	-	0.648077	0.698535
Amphritea	0	0	0	0	0.000396167	0.00148367	-	-	-	0.648077	0.605577
Anaerovibrio	0	0	0	0	0.000361167	0	-	-	-	0.648077	0.698535
Angustibacter	0	0	0	0	0.000716833	0	-	-	-	0.648077	0.698535
Brevibacillus	0	0	0	0	0.0003585	0	-	-	-	0.648077	0.698535
Cyclobacterium	0	0	0	0	0.000386167	0	-	-	-	0.648077	0.698535
Litorilinea	0	0	0	0	0.000757333	0	-	-	-	0.36131	0.438578
Mitsuokella	0	0	0	0	0.000361167	0.000768333	-	-	-	0.648077	0.605577
Polaromonas	0	0	0	0	0.000361167	0	-	-	-	0.648077	0.698535
Rugosimonospora	0	0	0	0	0.000716833	0	-	-	-	0.648077	0.698535
Sneathia	0	0	0	0	0.0007065	0	-	-	-	0.36131	0.438578
Thiobaca	0	0	0	0	0.0003585	0	-	-	-	0.648077	0.698535
Arsenicicoccus	0	0	0	0	0	0.000742	-	-	-	-	0.438578
Balneola	0	0	0	0	0	0.000742	-	-	-	-	0.438578
Globicatella	0	0	0	0	0	0.000736333	-	-	-	-	0.438578
Psychrilyobacter	0	0	0	0	0	0.000736333	-	-	-	-	0.438578

## Sheet: CS_F
The alteration of CS_F infants GM
	Mean						adjusted P-value
Genus	D1	D3	D7	M1	M3	M6	D1-vs-D3	D3-vs-D7	D7-vs-M1	M1-vs-M3	M3-vs-M6
Unclassified	18.4645	31.1054	42.201	28.4659	28.4712	18.0803	0.173617	0.286321	0.344562	0.858955	0.182602
Bifidobacterium	14.835	7.96324	9.87864	21.4582	36.5794	38.6844	0.256839	0.929199	0.0928919	0.0913739	1
Pseudomonas	9.96207	2.96769	1.23321	0.58534	1.11643	0.530047	0.173617	0.929199	0.247996	0.722283	0.929199
Escherichia/Shigella	8.08925	15.2328	10.2666	8.1666	4.92827	7.46063	0.939743	0.78981	0.674424	0.374259	0.248058
Enterococcus	2.48605	2.70051	7.55442	3.30254	1.96902	3.46462	0.705457	0.00997434	0.0742034	0.130919	0.0506124
Burkholderia	5.62785	0.299717	0.539901	0.206567	0.333384	0.235292	0.820596	0.593955	0.59951	0.593955	0.477197
Delftia	5.59543	1.76536	0.524229	0.251479	0.647121	0.345025	0.496292	0.78981	0.115184	0.533964	0.929199
Ralstonia	4.06813	0.173276	0.324847	0.122131	0.143864	0.10562	0.13057	0.78981	0.916359	0.929199	0.593955
Streptococcus	3.56295	3.27383	4.5363	8.23479	4.31595	3.02431	0.939743	0.722283	0.0928919	0.213524	0.593955
Clostridium	2.54502	11.8568	10.1741	6.04713	2.99383	4.57831	0.0587817	0.858955	0.207578	0.374259	0.328383
Prevotella	2.0064	0.429971	0.138348	0.4342	0.274161	0.41629	0.13057	0.593955	0.636502	0.722283	0.858955
Erysipelatoclostridium	1.71755	0.689438	0.976209	3.70386	2.97359	6.59865	0.112411	0.722283	0.916359	0.477197	0.0913739
Micrococcus	1.68481	0.0053495	0.0677331	0.00445475	0.0018807	0.00611162	0.00220222	0.563575	0.636502	0.0620555	0.477197
Asticcacaulis	1.64164	0.472336	0.263004	0.0959639	0.250426	0.114883	0.150927	0.722283	0.247996	0.328383	0.78981
Faecalibacterium	1.08813	0.563247	0.465582	0.874387	0.34657	1.00281	0.256839	0.929199	0.59951	0.929199	0.563575
Lactobacillus	1.01933	0.617575	0.621589	0.570347	0.549239	0.466151	0.449692	0.533964	0.344562	0.656853	0.374259
Acinetobacter	0.879414	0.2004	0.201817	0.240314	0.2261	0.301632	0.173617	0.929199	0.752714	0.533964	0.593955
Akkermansia	0.705868	0.0150719	0.0979455	0.014008	0.021106	0.0182172	0.112411	0.423901	0.247996	0.477197	0.450102
Moraxella	0.597685	0.750995	0.467902	0.256586	0.285873	0.826814	0.879829	0.78981	0.247996	0.858955	0.858955
Ruminococcus	0.592431	0.577657	0.650683	1.00528	1.17929	1.30699	0.256839	1	0.916359	0.78981	0.477197
Blautia	0.53281	0.813776	0.628008	2.08983	1.07914	2.17768	0.705457	0.656853	0.752714	0.533964	0.593955
Sporanaerobacter	0.528186	0.0009957	0.674085	0.001864	0.0021194	0.001762	0.762369	0.858955	1	0.929199	0.824212
Rothia	0.513624	0.78458	0.490808	2.31122	1.44072	0.675591	0.289918	0.213524	0.141482	0.155132	0.656853
Roseburia	0.507212	0.322065	0.436307	0.457934	0.42757	0.65441	0.13057	0.722283	0.833635	0.929199	0.929199
Solibacillus	0.473269	0.231324	0.00221463	0.00244275	0.645087	0.341042	0.820596	0.0913739	0.293622	0.78981	0.656853
Herbaspirillum	0.467934	0.0300459	0.0506765	0.028695	0.0360752	0.0171555	0.879829	0.858955	0.674424	1	0.286321
Anoxybacillus	0.394642	0.0205998	0.0288346	0.0173064	0.0155866	0.0124139	0.226476	0.533964	0.59951	0.722283	0.929199
Dialister	0.376845	0.0836387	0.0798694	0.261139	0.165137	0.100638	0.0493662	0.722283	1	0.593955	0.477197
Bacteroides	0.346289	0.369393	0.152811	0.101734	0.260909	0.516434	0.112411	0.656853	0.874826	0.50516	0.350846
Lachnoclostridium	0.320092	0.205137	0.442503	3.21171	0.340171	0.134344	0.705457	0.858955	0.115184	0.78981	0.182602
Phyllobacterium	0.317634	0.0552608	0.012294	0.00917325	0.1836	0.0295672	0.140465	0.0831631	0.674424	0.593955	0.374259
Eubacterium	0.29904	0.259936	0.199765	0.234086	0.21331	0.37145	0.256839	0.722283	0.563524	0.858955	0.593955
Veillonella	0.273477	1.40147	1.08694	0.338749	1.39834	0.266695	0.496292	0.722283	1	0.929199	0.286321
Pantoea	0.258035	7.3487	0.465215	0.321524	0.394555	0.145935	0.364346	0.689278	0.752714	0.858955	0.964565
Brevundimonas	0.241981	0.0747672	0.0688736	0.0771096	0.025646	0.0185993	0.226476	1	0.752714	0.858955	0.858955
Oscillibacter	0.221061	0.0535198	0.0407438	0.0617271	0.0375718	0.0622075	0.198765	0.78981	0.528612	0.266717	0.168447
Hungatella	0.205573	0.0216819	0.0380885	0.027552	0.078152	0.0469236	0.596701	0.423901	0.752714	0.858955	1
Exiguobacterium	0.201325	0.0002331	0.00506575	0	0.0007058	0.000578625	0.226476	0.593955	0.400814	0.286321	0.625063
Staphylococcus	0.186402	1.61161	0.730008	0.645884	0.55121	0.632603	0.13057	0.593955	0.916359	0.286321	0.722283
Parasutterella	0.171038	0.003056	0.00919188	0.008433	0.0082789	0.0126609	0.0283655	0.328383	0.636502	0.656853	0.656853
Parabacteroides	0.16731	0.0244717	0.011115	0.012739	0.0280316	0.0692775	0.0376353	0.929199	0.833635	0.78981	0.350846
Catenibacterium	0.166024	0.0362759	0.0234216	0.0544985	0.0280215	0.0663691	0.57075	0.755813	0.833635	0.929199	0.533964
Sutterella	0.164478	0.204272	0.201111	0.253999	0.160537	0.143558	0.256839	0.858955	0.833635	0.893973	0.858955
Aminobacterium	0.162243	0.0247262	0.249073	0.0273366	0.0460808	0.0137608	0.705457	0.858955	1	0.78981	0.964565
Haemophilus	0.1583	0.0405457	0.0969791	0.168249	0.0716712	0.0605045	0.405679	0.213524	1	0.593955	0.858955
Collinsella	0.153713	0.0257336	0.0272196	0.0721259	0.118536	0.0318512	0.0126111	0.929199	0.958122	0.477197	0.477197
unclassified_Acidobacteria	0.147759	0.264597	0.0719357	0.055614	0.0362139	0.0413315	0.256839	0.563575	0.372029	0.964565	0.450102
Pelomonas	0.140106	0.0403616	0.0242591	0.00917475	0.030163	0.00584375	0.198765	0.929199	0.0831229	0.328383	0.477197
Afipia	0.139511	0.0301347	0.0109359	0.00804275	0.0139046	0.00921487	0.0233422	0.350846	0.227147	0.328383	0.374259
Alloprevotella	0.132252	0.0833656	0.0175567	0.0208111	0.0468558	0.0932991	0.520523	0.964565	0.833635	1	0.593955
Terrisporobacter	0.119925	0.287604	0.186833	0.206982	0.268975	0.206862	0.256839	0.656853	0.46225	0.533964	0.858955
Tyzzerella	0.107112	0.0994402	0.0672565	0.103031	0.16627	0.13491	0.0696424	0.477197	0.916359	0.248058	0.656853
Halomonas	0.107012	0.0381816	0.0119486	0.00669537	0.0172248	0.00681312	0.226476	0.689278	0.372029	0.78981	0.858955
Dietzia	0.100787	0.0242365	0.0156855	0.00880725	0.0149959	0.00822763	0.173617	0.78981	0.207578	0.563575	0.78981
Propionibacterium	0.0984206	0.0027974	0.00457025	0.003868	0.0018582	0.000556875	0.0342937	0.78981	0.833635	0.593955	0.374259
Flavonifractor	0.0979792	0.0357066	0.035837	0.0770229	0.0619229	0.051074	0.325751	0.477197	0.400814	0.722283	0.78981
Serratia	0.0967801	0.0039983	0.005533	0.00357987	0.0028302	0.00145513	0.0820987	0.929199	0.46225	0.858955	0.423901
Gemmiger	0.0932403	0.115917	0.0846955	0.102034	0.208332	0.470289	0.405679	0.78981	0.916359	0.858955	0.533964
Ruminiclostridium	0.0918616	0.0605195	0.0644697	0.186253	0.711756	1.31686	0.364346	0.50516	0.636502	0.824212	0.213524
Sphingomonas	0.0905616	0.0528037	0.019519	0.0233275	0.0143588	0.0187094	0.150927	0.477197	0.46225	0.858955	0.929199
Actinomyces	0.0897516	0.100919	0.0681549	0.31423	0.513269	0.178532	0.496292	0.656853	0.0587074	0.656853	0.533964
Bilophila	0.0885606	0.0096141	0.00817675	0.0177756	0.0089155	0.0163472	0.472676	1	1	0.78981	0.423901
Granulicatella	0.0866192	0.052139	0.0291	0.05862	0.158561	0.122663	0.449692	0.423901	0.141482	0.328383	0.929199
Arthrobacter	0.0850572	0.0069497	0.00401	0.00277425	0.0034733	0.00424087	0.0493662	0.593955	0.46225	0.593955	0.78981
Leptotrichia	0.0849167	0.0081494	0.00563075	0.00460487	0.0054227	0.016724	0.405679	0.533964	0.833635	0.824212	0.964565
Phascolarctobacterium	0.0807813	0.0825798	0.0612147	0.0708334	0.0793058	0.0743387	0.449692	0.858955	0.752714	0.656853	0.656853
Butyricimonas	0.0782435	0.0882849	0.0154848	0.0223799	0.0284383	0.0344704	0.705457	0.755813	0.792896	0.78981	0.722283
Curvibacter	0.0764342	0.0051227	0.00382925	0.00266637	0.0048281	0.003628	0.449692	0.656853	1	0.477197	0.689278
Bacillus	0.0731992	0.891157	0.0799685	0.00341012	0.0148993	1.0547	0.173617	0.374259	0.59951	0.656853	0.423901
Corynebacterium	0.0694598	0.0084389	0.015515	0.0147736	0.015025	0.00906012	0.00193973	0.213524	0.752714	0.533964	0.533964
Campylobacter	0.0577945	0.000696	0.000266625	0.00144363	0.002722	0.000299125	0.0493662	0.722283	0.59951	0.656853	0.328383
Peptoclostridium	0.0563675	0.0499149	0.049712	0.0743832	0.0838629	0.111241	0.405679	0.858955	0.563524	0.893973	1
Neisseria	0.0542498	0.0051031	0.00733687	0.00088625	0.0043926	0.0095825	0.00815097	0.722283	0.0742034	0.423901	0.78981
Atopobium	0.0528821	0.0987005	0.0635958	1.57532	0.168287	0.0736486	0.939743	0.722283	0.103562	0.423901	0.722283
Aquabacterium	0.0523215	0.001877	0.00404538	0.00237875	0.0047047	0.003815	0.705457	0.78981	0.916359	0.78981	0.722283
Raoultella	0.0511094	0.0230618	0.0790404	0.031706	0.0207164	0.0109316	0.596701	0.477197	0.674424	0.350846	0.50516
Comamonas	0.0467658	0.0018297	0.0210026	0.00184137	0	0.00383587	0.04125	0.213524	0.400814	0.0755606	0.182602
Kocuria	0.0455849	0.0126847	0.00839913	0.00796737	0.0074577	0.0201576	0.0342937	0.593955	0.833635	0.722283	0.182602
Eggerthella	0.0448918	0.062487	0.0613557	0.137113	0.154265	0.223456	0.96985	0.824212	0.833635	0.109745	0.374259
Mycoplasma	0.0427653	0.0257516	0.019007	0.0100264	0.010862	0.0508169	0.449692	0.929199	0.674424	0.423901	0.929199
Mitsuokella	0.0425784	0.000224	0.000276875	0.00031075	0.0470801	0.00119662	0.384673	0.964565	0.958122	0.964565	0.964565
Desulfovibrio	0.0404131	0.0211304	0.010523	0.0308891	0.0295084	0.0312567	0.496292	0.78981	0.833635	0.50516	0.78981
Butyricicoccus	0.0394403	0.0405714	0.028004	0.0348615	0.0405659	0.0990152	0.212294	0.625063	0.916359	0.533964	0.755813
Skermanella	0.03872	0.0024515	0.000933125	0.000906375	0.0009185	0.000543	0.0963037	0.593955	1	0.858955	0.374259
Elizabethkingia	0.0372267	0.001375	0.00058475	0.00090075	0.0004762	0.00141325	0.762369	0.533964	0.59951	0.398615	0.213524
Gemmatimonas	0.0366916	0.0243039	0.0330922	0.0109637	0.0051218	0.0044165	0.596701	0.722283	0.46225	0.78981	0.858955
Lactococcus	0.0351578	0.0082193	0.0133579	0.00305325	0.0062684	0.0164646	0.140465	0.893973	0.141482	0.477197	0.374259
Coprococcus	0.0349798	0.0268744	0.0251941	0.0301381	0.0309918	0.0455861	0.820596	1	1	0.929199	0.78981
Megasphaera	0.0349637	0.0087798	0.0186031	0.0181199	0.0132693	0.00786775	0.150927	0.306875	0.916359	0.858955	0.722283
Peptoniphilus	0.0346294	0.0222628	0.003638	0.00474475	0.0052775	0.0028645	0.54535	0.929199	0.430897	0.964565	0.350846
Paracoccus	0.0335867	0.0043217	0.0068145	0.00387475	0.0072695	0.00578225	0.0211339	0.398615	0.270149	0.929199	0.477197
Algoriphagus	0.0316109	0.0135588	0.035671	0.01187	0.0082677	0.00860888	0.449692	1	0.833635	0.858955	0.929199
Porphyromonas	0.0311652	0.0087597	0.00223525	0.00560175	0.0113954	0.0122782	0.0820987	0.328383	0.59951	0.328383	0.477197
Negativicoccus	0.030987	0.0383489	0.0470734	0.0443793	0.0365184	0.0317259	0.939743	0.722283	0.59951	0.656853	0.450102
Sporosarcina	0.0302744	0.000672	0.00996563	0.00248575	0.02568	0.00179488	0.650147	0.893973	0.958122	0.964565	0.964565
Hydrogenophaga	0.0299926	0.0046237	0.0032015	0.0018725	0.0316308	0.00442812	0.650147	1	0.752714	0.824212	0.593955
Aeromonas	0.0296288	0.0070613	0.00988263	0.00307087	0.0049164	0.002323	0.820596	0.929199	0.293622	0.533964	0.50516
Dorea	0.0293387	0.0246185	0.0144246	0.0207458	0.0229017	0.0155984	0.496292	0.689278	0.916359	0.78981	0.722283
Petrotoga	0.026533	0.0009787	0.0313768	0.000310625	0.0002362	0.000554375	0.96985	0.893973	0.958122	0.893973	0.893973
Alistipes	0.0255174	0.0314038	0.0106575	0.0124581	0.0183255	0.034671	0.112411	1	0.874826	0.350846	0.656853
Salmonella	0.0253567	0.107239	0.047556	0.0209099	0.0357586	0.0415111	0.623176	0.689278	0.227147	0.893973	0.625063
Rheinheimera	0.0246903	0.0048998	0.00879637	0.005311	0.0033081	0.00501637	0.226476	0.858955	0.372029	0.328383	0.593955
Megamonas	0.0226614	0.0323458	0.0277362	0.0753092	0.0260326	0.0636634	0.879829	0.964565	0.674424	0.78981	0.593955
Ilumatobacter	0.0224244	0.23776	0.245627	0.161537	0.0469779	0.0789385	0.939743	0.533964	1	0.593955	0.893973
Barnesiella	0.0217643	0.0018416	0.003353	0.0021635	0.0085311	0.0598938	0.173617	0.398615	0.293622	0.78981	0.755813
Methylobacterium	0.0216641	0.0007097	0	0.00091775	0.0025566	0.00232563	0.0493662	0.477197	0.207578	0.563575	0.625063
Geobacillus	0.0213902	0.0025308	0.004099	0.000286125	0.0060975	0.00202513	0.0191099	0.306875	0.0660819	0.248058	0.374259
Turicibacter	0.021124	0.0027356	0.00194238	0.00153587	0.0061834	0.00701012	0.173617	0.78981	0.958122	0.374259	0.477197
Microbacterium	0.0201911	0.008486	0.000901625	0.00241787	0.0461594	0.0061615	0.256839	0.0620555	0.115184	0.593955	0.929199
Proteus	0.0199335	0.0045606	0.004578	0.00397125	0.0092507	0.00114	0.198765	0.78981	0.916359	0.248058	0.477197
Gaiella	0.0197247	0.0243867	0.0059415	0.0027985	0.0034756	0.00541638	0.198765	0.328383	0.916359	0.656853	0.593955
Paucisalibacillus	0.019608	0.0004687	0.00059375	0.00062125	0.0296734	0.000855875	1	0.858955	0.752714	0.50516	0.722283
Fusobacterium	0.0191699	0.0056046	0.00673425	0.003023	0.0055049	0.0167069	0.0587817	0.656853	0.528612	0.964565	0.533964
Nocardia	0.0191116	0.004732	0.00181012	0.00181825	0	0.00138175	0.623176	0.625063	0.752714	0.0755606	0.182602
Ignatzschineria	0.0183991	0.0002303	0.00231537	0.000584	0.0002359	0.00119662	0.384673	0.533964	0.833635	0.593955	0.893973
Acidaminococcus	0.0176093	0.000224	0.00304513	0	0.0265968	0.00265937	0.384673	0.893973	0.674424	0.286321	0.78981
Massilia	0.0170502	0.0015061	0.00234487	0	0.0011776	0.000551875	0.0376353	0.230331	0.0356919	0.155132	0.374259
Gemella	0.0165955	0.0148499	0.0138324	0.0130745	0.0109447	0.0114516	0.705457	0.722283	0.46225	0.656853	0.858955
Succinivibrio	0.016415	0.001165	0.000560625	0.000621375	0.0002362	0.000896125	0.307489	0.722283	0.833635	0.533964	0.533964
Odoribacter	0.0160087	0.0224897	0.003092	0.00901825	0.0089749	0.0190318	0.705457	0.533964	0.528612	0.858955	0.328383
Bosea	0.0156131	0.0065142	0.0046635	0.000932	0.0016519	0.001963	0.0963037	0.722283	0.247996	0.78981	0.656853
Anaerococcus	0.0154666	0.002796	0.0040835	0.00760225	0.0095983	0.002312	0.04125	0.722283	0.0928919	0.755813	0.230331
Achromobacter	0.0152014	0.0058137	0.00136375	0.000624125	0.0052094	0.0027715	0.088973	0.374259	0.833635	0.593955	0.929199
Enhydrobacter	0.0151339	0.0032448	0.00500662	0.00444912	0.0034078	0.00461688	0.0587817	0.563575	0.752714	0.130919	0.858955
Proteiniborus	0.0150678	0.0048635	0.0183824	0.00744237	0.0072978	0	0.762369	0.625063	0.752714	0.858955	0.286321
Helicobacter	0.014648	0.0029734	0.00276162	0.0083685	0.0075151	0.0206801	0.185877	0.50516	0.247996	0.213524	0.858955
Mycobacterium	0.0144878	0.0097771	0.011165	0.00374763	0.0109688	0.00697887	0.596701	0.722283	0.344562	0.722283	1
Anaerotruncus	0.0138805	0.0053624	0.0122419	0.00638063	0.0159187	0.0188817	0.650147	0.477197	0.792896	0.533964	1
Nocardioides	0.0137678	0.0170717	0.00457912	0.00554262	0.0229937	0.00571987	0.54535	0.423901	0.958122	0.858955	0.858955
Jeotgalicoccus	0.0136792	0.0036533	0.00546775	0.0003135	0.0098874	0.0112709	0.650147	0.858955	0.674424	0.50516	0.858955
Devosia	0.0135953	0.0435498	0.0258407	0.00898012	0.028719	0.01487	0.677585	0.533964	1	0.398615	0.593955
Roseiflexus	0.0133482	0	0	0	0	0	0.449692	-	-	-	-
Anaerostipes	0.013295	0.0111451	0.0120834	0.0132254	0.029288	0.0207501	0.650147	0.450102	0.636502	0.398615	0.964565
Proteiniphilum	0.0132665	0.0024468	0.00538787	0.0012425	0.0063661	0	0.96985	0.893973	0.958122	0.78981	0.477197
Finegoldia	0.0131853	0.0023019	0.00376525	0.003814	0.0023044	0.00189212	0.0640221	0.328383	0.752714	0.477197	0.78981
Murdochiella	0.0123935	0	0	0	0	0	0.705457	-	-	-	-
Saccharofermentans	0.0121517	0.0471503	0.00435687	0.0354155	0.0863602	0.011966	0.650147	1	0.674424	0.964565	0.50516
Brachybacterium	0.0120334	0.0011658	0.000598625	0	0.0002378	0.0008975	0.307489	0.625063	0.674424	0.722283	0.893973
Anaeroglobus	0.0119111	0.0002339	0.000276875	0	0	0	0.384673	0.964565	0.674424	-	-
Nesterenkonia	0.0117742	0.0042157	0.00085725	0.000310625	0.0016531	0.00028925	0.820596	0.593955	0.430897	0.722283	0.722283
Dethiosulfatibacter	0.0116347	0	0	0	0	0	0.705457	-	-	-	-
Treponema	0.011546	0.0018524	0.000266625	0.0176864	0	0.0008975	0.405679	0.248058	0.318425	0.182602	0.656853
Paraprevotella	0.010806	0.0089461	0.00114737	0.00216212	0.0018862	0.0403384	0.762369	1	0.752714	0.689278	0.563575
Kofleria	0.0104858	0.0056822	0.00095075	0.002485	0.0004642	0	0.939743	0.78981	0.958122	0.893973	0.722283
Nitrospira	0.0101497	0.0044034	0.00208737	0.000627	0.0006964	0.00027725	0.650147	0.533964	0.372029	0.964565	0.964565
Lysobacter	0.0098234	0.0093098	0.00182138	0.00310637	0.0009454	0.0008865	0.57075	0.722283	1	0.78981	0.593955
Rubrobacter	0.0096304	0.0002258	0.000572875	0.000624125	0	0	0.0342937	0.593955	0.833635	0.374259	-
Neptuniibacter	0.0095375	0.0006987	0.00146975	0	0.0004762	0	0.762369	0.78981	0.400814	0.722283	0.722283
Geobacter	0.0094495	0.0065405	0.00411625	0.0894871	0.0009285	0.00027725	0.54535	0.929199	1	0.533964	0.964565
Nitriliruptor	0.0093812	0.0011875	0.000824375	0.00057225	0.0004699	0.000578625	0.198765	0.78981	0.752714	0.858955	0.858955
Couchioplanes	0.0091836	0.007591	0.00184925	0.00242562	0.0166371	0.003235	0.520523	0.964565	0.318425	0.306875	0.929199
Aliidiomarina	0.0091701	0.0055832	0.001448	0.0011935	0.0041727	0.000587125	0.596701	0.533964	0.752714	0.477197	0.477197
Pseudonocardia	0.0090757	0.0053265	0.00270925	0.00217462	0.0011518	0.001419	0.364346	0.755813	0.752714	0.78981	0.858955
Providencia	0.009035	0	0.0008685	0	0.0012065	0	0.256839	0.182602	0.207578	0.477197	0.477197
Pasteurella	0.0088642	0.0129113	0.00705337	0.0049775	0.0062033	0.013809	0.650147	0.50516	0.430897	0.689278	0.656853
Flavobacterium	0.00877	0.0194634	0.0084965	0.0651681	0.0138334	0.0581916	0.226476	0.625063	0.958122	0.656853	0.929199
Olsenella	0.0086497	0.000896	0.003388	0.00120825	0.001157	0.00455037	0.0257481	0.182602	0.916359	0.656853	0.50516
Rhodobacter	0.0085358	0.0297696	0.0197525	0.012189	0.0365986	0.00980613	0.596701	0.964565	0.674424	0.593955	0.78981
Psychrobacter	0.0083222	0	0.00199488	0.00119275	0.0018716	0.001888	0.13057	0.182602	0.59951	0.858955	0.858955
Aerococcus	0.0081647	0.0062241	0.00477075	0.005257	0.0033347	0.00896937	0.173617	0.929199	0.713191	0.374259	0.533964
Caulobacter	0.008134	0.0167397	0.0018175	0.00244862	0.0175885	0.0255851	0.96985	0.625063	0.563524	0.722283	0.858955
Arcobacter	0.0081266	0.000462	0.000540375	0.0006215	0.0009196	0	0.0493662	1	0.752714	0.423901	0.155132
Vibrio	0.0079849	0.0009412	0.00171813	0.00152225	0.0009477	0	0.96985	0.398615	0.874826	0.593955	0.477197
Shewanella	0.007912	0.0002353	0.00057975	0.00249687	0.0002277	0.00026575	0.10411	0.593955	0.833635	0.533964	0.964565
Brooklawnia	0.0078791	0.0070884	0.0110528	0.0155315	0.0185224	0.00239325	0.762369	0.858955	0.916359	0.858955	0.964565
Fastidiosipila	0.007647	0.007747	0.0107759	0.0142889	0.0276904	0.004932	1	0.858955	0.958122	0.563575	0.964565
Pyramidobacter	0.0075878	0.000448	0	0.000627	0.00067	0.00115725	0.96985	0.722283	0.674424	0.964565	0.893973
Catonella	0.0075669	0	0	0.000286125	0.0004467	0.000559125	0.256839	-	0.674424	0.964565	0.893973
Pedomicrobium	0.0075655	0.0162068	0.00312925	0.00154038	0.0004642	0.000831625	0.705457	0.78981	1	0.593955	0.893973
Steroidobacter	0.007565	0.0117693	0.0053295	0.00843563	0.0028574	0.0046865	0.57075	0.625063	0.916359	0.477197	0.78981
Atopostipes	0.0072792	0.0024883	0.00690188	0.000597	0.0130537	0.0205406	0.112411	0.286321	0.400814	0.656853	0.625063
Adhaeribacter	0.0071922	0.0002447	0	0	0.0004467	0.00028925	0.384673	0.722283	-	0.722283	0.964565
Rhizobium	0.0071719	0.0387041	0.001485	0.00342562	0.0297292	0.0248359	0.705457	0.109745	0.59951	0.824212	0.824212
Deinococcus	0.0071205	0.0006813	0.0002855	0.00031075	0.0004611	0.000297875	0.0233422	0.722283	0.958122	0.858955	0.858955
Solobacterium	0.0070833	0.0004597	0.0008395	0.000297875	0.0034399	0.00518575	0.150927	0.593955	0.494837	0.286321	0.722283
Selenomonas	0.0068752	0	0	0	0	0.000299125	0.256839	-	-	-	0.656853
Wohlfahrtiimonas	0.006829	0.000224	0	0	0.0002362	0.000299125	0.96985	0.722283	-	0.722283	0.893973
Peptostreptococcus	0.0066206	0.000224	0.00082025	0.000604375	0.0009496	0.00143075	0.0113297	0.593955	1	0.78981	0.477197
Marinobacter	0.0065323	0.0002447	0.00178425	0	0.0002381	0	0.96985	0.306875	0.207578	0.722283	0.722283
Chryseomicrobium	0.0063906	0.0002617	0.00166788	0.000310625	0.0078413	0	0.384673	0.593955	0.674424	0.563575	0.286321
Cetobacterium	0.0063698	0.0010128	0.001398	0	0.0007206	0.00119662	0.226476	0.858955	0.400814	0.286321	0.625063
Nonomuraea	0.0062921	0.0007097	0	0	0	0.000554375	1	0.477197	-	-	0.656853
Phaselicystis	0.0062824	0.0089776	0.00215562	0.00217437	0.0002272	0.000554375	0.472676	0.858955	0.752714	0.893973	0.893973
Kribbella	0.0061195	0	0	0.0003135	0	0	0.256839	-	0.674424	0.656853	-
Lewinella	0.0060521	0.0004857	0	0	0.0002381	0	0.54535	0.477197	-	0.722283	0.722283
Aciditerrimonas	0.0058863	0.0004543	0.00091075	0.0006085	0.0002233	0.00027725	0.325751	0.858955	1	0.533964	0.964565
Anaeromyxobacter	0.0057945	0.0013086	0.000616125	0	0.0002321	0.000554375	0.705457	0.656853	0.400814	0.722283	0.893973
Microvirga	0.0056951	0.003664	0.000602375	0.00124263	0.0009419	0.00107463	0.0963037	0.656853	0.916359	1	0.858955
Rubellimicrobium	0.0055985	0.0007077	0.000867	0.0009065	0.0011565	0.00026575	0.289918	0.858955	0.916359	0.78981	0.248058
Alcaligenes	0.0055931	0.0013647	0.00359875	0.309167	0.0004756	0.0008975	0.705457	0.858955	0.958122	0.893973	0.893973
Luteimonas	0.0055729	0.0015326	0.00304513	0.00031075	0.0009109	0.00115725	0.762369	0.858955	0.958122	0.722283	0.858955
Acidocella	0.0052784	0.0009357	0	0.000286125	0.0002233	0	0.650147	0.722283	0.674424	0.893973	0.722283
Phenylobacterium	0.0052148	0.010867	0.00230175	0.00310925	0.0035001	0.006609	1	0.722283	0.958122	0.929199	0.533964
Geodermatophilus	0.0051312	0.0002339	0.00134337	0.00059575	0.0011293	0	0.10411	0.593955	0.674424	0.78981	0.477197
Ktedonobacter	0.0051247	0	0	0	0	0	0.449692	-	-	-	-
Morganella	0.0049405	0.0004579	0.000276875	0.000286125	0.0006989	0	0.13057	0.722283	0.958122	0.78981	0.477197
Rhodocista	0.0049264	0.0004561	0.0002855	0.0003135	0.0009523	0.00026575	0.762369	0.78981	0.958122	0.964565	0.964565
Syntrophomonas	0.0048256	0.0046489	0.00518738	0.0214379	0.0096199	0	0.520523	0.656853	0.833635	0.78981	0.477197
Anaerofilum	0.0047233	0.0021814	0.0025355	0.00186375	0.0037737	0.000587375	0.939743	0.858955	0.958122	0.563575	0.656853
Demequina	0.0044614	0.0019937	0.00029925	0.000919125	0.0006964	0.000834	0.496292	0.374259	0.674424	0.656853	0.656853
Aeromicrobium	0.0044501	0.0068393	0.00313788	0.00213488	0.0037774	0.0008535	0.705457	0.533964	0.674424	0.722283	0.593955
Marmoricola	0.0043791	0.0007851	0.000571	0.000598125	0.0002321	0	0.427355	0.964565	0.958122	0.893973	0.722283
Bergeyella	0.0043445	0.0048793	0.00336338	0.001881	0.0047353	0.01015	0.650147	0.533964	0.752714	0.374259	0.722283
Peptococcus	0.0043169	0.0004579	0.001661	0	0.0004844	0.00120762	0.289918	0.858955	0.674424	0.477197	0.722283
Streptomyces	0.0042502	0.0018531	0.00150025	0.00031075	0.0002321	0.000545375	0.879829	0.689278	0.372029	0.893973	0.656853
Pseudoxanthomonas	0.0041901	0.0071077	0.000633875	0.000310625	0.0044723	0.0008615	0.820596	0.248058	0.958122	0.450102	0.722283
Cupriavidus	0.0041423	0.0004593	0.000571	0	0.0007143	0	0.879829	0.858955	0.674424	0.722283	0.722283
Solirubrobacter	0.0040644	0.0055872	0	0.000310625	0.0018924	0.00248075	0.472676	0.286321	0.674424	0.50516	0.893973
Oceanobacillus	0.0040592	0	0.0008305	0	0.00428	0	0.705457	0.656853	0.674424	0.722283	0.722283
Sphaerobacter	0.0040468	0	0	0	0	0.00026575	0.705457	-	-	-	0.656853
Desulfitobacterium	0.0038337	0.0021401	0	0.00217437	0.0037957	0.000299125	0.762369	0.477197	0.674424	0.563575	0.50516
Carnobacterium	0.0037836	0	0	0.000299125	0.0002277	0	0.256839	-	0.674424	0.893973	0.722283
Gordonibacter	0.0036181	0.0021195	0.00027375	0.00123125	0.0047392	0.00569563	0.879829	0.119966	0.318425	0.929199	0.929199
Methyloversatilis	0.003541	0	0	0.0003135	0	0.000297875	0.705457	-	0.674424	0.656853	0.656853
Leucobacter	0.0034693	0.0026317	0.00207537	0.0397631	0.0097105	0.00202775	0.879829	0.78981	0.674424	0.929199	0.593955
Kineococcus	0.0034532	0.000446	0.00029925	0	0.0004762	0	0.650147	0.964565	0.674424	0.722283	0.722283
Oribacterium	0.003416	0.0011611	0.0014005	0.000878875	0.0015634	0.00289825	0.449692	0.755813	0.874826	0.398615	0.213524
Brevibacillus	0.0034091	0	0.000562375	0	0.0002277	0	0.705457	0.374259	0.400814	0.722283	0.722283
Vagococcus	0.0033874	0.0097816	0.00993212	0.0074965	0.062869	0.00476588	0.650147	0.858955	1	0.858955	0.78981
Sedimentibacter	0.0033761	0.0178202	0.00158462	0.0173954	0.0333919	0.000299125	1	0.78981	0.674424	0.78981	0.450102
Aeriscardovia	0.0033728	0	0.0120436	0	0	0	0.705457	0.656853	0.674424	-	-
Mesorhizobium	0.0032942	0.0027506	0.00146725	0.000931875	0.0007143	0.00141588	0.820596	0.964565	0.494837	0.893973	0.398615
Ureibacillus	0.0032782	0	0.0121803	0	0	0.000299125	0.705457	0.656853	0.674424	-	0.656853
Dongia	0.0032334	0.0035885	0.00158462	0.000310625	0.0002321	0.00135175	0.762369	0.78981	0.958122	0.893973	0.533964
Truepera	0.0032059	0	0	0	0	0	0.449692	-	-	-	-
Rhizobacter	0.003195	0.010835	0.00116125	0.00091925	0.0064061	0.00159462	0.173617	0.0263301	0.874826	0.755813	0.230331
Kordiimonas	0.0031818	0	0	0.000297875	0	0	0.705457	-	0.674424	0.656853	-
Syntrophobacter	0.0031758	0.0004687	0.003679	0.111238	0	0.00060925	0.939743	0.722283	0.752714	0.656853	0.374259
Mogibacterium	0.0031533	0.0014437	0.00116125	0.00187262	0.0009413	0.00296937	0.596701	0.964565	0.792896	0.563575	0.689278
Thermoleophilum	0.0030004	0.0002303	0.0008705	0	0	0	0.256839	0.533964	0.400814	-	-
Sphingopyxis	0.0029715	0.0051749	0.000316875	0.0009405	0.0028392	0.004926	0.73373	0.197621	0.958122	0.78981	0.477197
Pontibacter	0.0029545	0.0002303	0	0.00031075	0	0.00026575	0.96985	0.722283	0.674424	0.656853	0.656853
Anaerovibrio	0.0029405	0.0006927	0	0	0	0.002116	0.289918	0.477197	-	-	0.374259
Chryseobacterium	0.002863	0.0002447	0	0	0.0002466	0.000274625	0.384673	0.722283	-	0.722283	0.964565
Pseudoramibacter	0.0028378	0.0025145	0.000560625	0.00124562	0.0009569	0.00239187	0.762369	0.656853	0.833635	1	0.929199
Saccharopolyspora	0.0028368	0.000224	0	0	0	0	0.650147	0.722283	-	-	-
Allisonella	0.0028355	0.0048587	0.003416	0.008741	0.0041291	0.00420237	0.762369	0.656853	0.713191	0.689278	0.755813
Brevibacterium	0.0027626	0.0002303	0	0	0	0.000297875	0.650147	0.722283	-	-	0.656853
Cellulosimicrobium	0.0026831	0.0066768	0.000858375	0.0012055	0.0030488	0.0051185	0.939743	0.722283	0.636502	1	0.722283
Mucispirillum	0.0026303	0	0	0.000299125	0	0.0011475	0.256839	-	0.674424	0.656853	0.182602
Methylobacillus	0.0026253	0.0002281	0.0005815	0.000288125	0.0002359	0.000279625	0.226476	0.533964	0.674424	0.964565	0.964565
Geminicoccus	0.0026203	0.0015703	0.000633875	0.000931875	0.0002321	0	0.472676	0.964565	0.958122	0.893973	0.722283
Conexibacter	0.0025894	0.0102422	0.000633875	0.000931875	0.0011666	0.001386	0.820596	0.722283	0.958122	0.78981	0.858955
Photobacterium	0.0025799	0.0002331	0.00119725	0.000598125	0.000451	0.00115725	0.427355	0.893973	0.958122	0.858955	0.858955
Acholeplasma	0.0025764	0	0.0011875	0	0.0002233	0.00028925	0.449692	0.374259	0.400814	0.722283	0.893973
Ohtaekwangia	0.0025336	0.0056275	0.00344625	0.00279562	0.0011723	0.000554375	0.96985	0.78981	0.674424	0.625063	0.563575
Actinoallomurus	0.0025293	0	0	0.000310625	0	0	0.705457	-	0.674424	0.656853	-
Piscinibacter	0.0024982	0.0022423	0.0008775	0.000624125	0	0.0011295	0.54535	0.722283	0.752714	0.374259	0.374259
Roseomonas	0.0024926	0.0050615	0.0082435	0.00187813	0.002607	0.00115937	0.650147	0.593955	1	0.929199	0.929199
Eikenella	0.0024858	0	0.00029925	0	0	0	0.449692	0.656853	0.674424	-	-
Anaerosalibacter	0.0024734	0.0002617	0.00158462	0	0	0	0.96985	0.893973	0.674424	-	-
Ignavibacterium	0.0024115	0.0002617	0	0	0	0	0.650147	0.722283	-	-	-
Kurthia	0.0022763	0.0004687	0	0	0.0002378	0.00059825	0.762369	0.477197	-	0.722283	0.893973
Defluviitalea	0.0022486	0.0012027	0.00285237	0.000310625	0.0016454	0.000576375	0.762369	0.858955	0.958122	0.722283	1
Tepidimicrobium	0.0022486	0	0.00316937	0	0	0	0.705457	0.656853	0.674424	-	-
Filifactor	0.0021589	0.0004679	0	0.000858375	0	0	0.650147	0.722283	0.674424	0.656853	-
Amphibacillus	0.0021419	0	0	0	0	0	0.705457	-	-	-	-
Dyadobacter	0.0021419	0.0007323	0.000316875	0	0.0004762	0.00026575	0.762369	0.722283	0.674424	0.722283	0.964565
Ornithinicoccus	0.0020455	0	0.0002855	0	0	0.0005315	0.705457	0.656853	0.674424	-	0.656853
Longilinea	0.0020427	0	0.0008305	0.0102537	0.0002362	0.000299125	0.256839	0.656853	0.958122	0.893973	0.893973
Nitrosospira	0.0020193	0	0.000602375	0.000310625	0	0	0.449692	0.374259	0.674424	0.656853	-
Enhygromyxa	0.0019842	0	0	0.00062125	0	0	0.449692	-	0.674424	0.656853	-
Ornithinimicrobium	0.001972	0	0	0	0.000695	0.00028925	0.256839	-	-	0.477197	0.78981
Oligella	0.0019669	0	0.0038755	0	0	0	0.705457	0.656853	0.674424	-	-
Sandaracinobacter	0.0019538	0.0002617	0	0	0	0	0.650147	0.722283	-	-	-
Parvimonas	0.00194	0.001152	0.000847875	0.00205975	0.0018753	0.0272159	0.427355	0.78981	0.344562	0.722283	0.78981
Labrys	0.0019208	0	0	0	0.0002359	0	0.449692	-	-	0.722283	0.722283
Weissella	0.0019193	0.0018295	0.00082025	0.00236738	0.0004743	0.00208637	0.879829	0.477197	0.293622	0.182602	0.374259
Candidatus_Solibacter	0.0018863	0.0063372	0.00158462	0.00062125	0.0004642	0.001408	0.705457	0.563575	0.958122	0.893973	0.593955
Hyphomicrobium	0.0018609	0.00298	0.000917625	0.00249075	0.0002381	0	1	0.533964	0.916359	0.533964	0.722283
Actinomycetospora	0.0018374	0.000223	0	0	0.0002381	0	0.427355	0.722283	-	0.722283	0.722283
Litorilinea	0.0018182	0.0002617	0	0	0.0002359	0.00027725	0.96985	0.722283	-	0.722283	0.964565
unclassified_Armatimonadetes	0.0018126	0	0.00595825	0.00311512	0	0.000297875	0.256839	0.656853	0.752714	0.374259	0.656853
Sphingobacterium	0.0018042	0.000224	0.000633875	0.000932	0.0004592	0	0.384673	0.893973	0.752714	0.722283	0.477197
Geothrix	0.0017744	0.0010204	0.000571	0.000293625	0	0	0.762369	0.78981	0.958122	0.656853	-
Mobiluncus	0.0017705	0	0	0	0	0	0.705457	-	-	-	-
Friedmanniella	0.0017659	0	0.0008565	0.000297875	0	0.0005315	0.449692	0.656853	0.958122	0.656853	0.656853
Hymenobacter	0.0017266	0.0007134	0	0.000931875	0.0002381	0	0.939743	0.477197	0.674424	0.893973	0.722283
Rhizomicrobium	0.0016648	0.0029337	0.00116712	0.00184213	0.0002321	0	0.472676	0.423901	0.752714	0.306875	0.722283
Psychrilyobacter	0.001621	0	0.0002855	0	0	0	0.449692	0.656853	0.674424	-	-
Cardiobacterium	0.001606	0.000224	0.000598625	0	0	0	0.427355	0.893973	0.674424	-	-
Amphritea	0.0015854	0	0.000571	0.00059575	0	0	0.449692	0.656853	0.958122	0.656853	-
Desulfobulbus	0.0015759	0.0050853	0.000633875	0.006532	0.0103492	0.000896125	0.762369	0.563575	0.318425	0.964565	0.656853
Garciella	0.001574	0	0.00126775	0	0	0	0.705457	0.656853	0.674424	-	-
Buchnera	0.0015618	0	0	0	0.000927	0	0.256839	-	-	0.477197	0.477197
Cloacibacterium	0.0015277	0	0	0.0009405	0.0004467	0.000578625	0.256839	-	0.674424	0.893973	0.893973
Belnapia	0.0014993	0	0	0	0	0.00026575	0.705457	-	-	-	0.656853
Methylophilus	0.0014662	0.0009277	0.000853	0.0034485	0.000474	0.00059575	0.820596	0.858955	0.752714	0.858955	0.858955
Microlunatus	0.0014401	0	0	0	0	0	0.449692	-	-	-	-
Streptobacillus	0.0014393	0.0002339	0	0	0	0	0.650147	0.722283	-	-	-
Thermomicrobium	0.0014364	0	0	0	0	0	0.705457	-	-	-	-
Haliea	0.0014268	0.0014948	0.00027375	0.00093475	0.0002466	0.000587125	0.762369	0.722283	0.59951	0.533964	0.656853
Ferruginibacter	0.0013804	0.0105246	0.00376312	0.00341688	0.0013927	0.000299125	0.705457	0.78981	0.674424	0.893973	0.964565
Bdellovibrio	0.0013627	0.0007565	0.000633875	0.000310625	0.0004702	0.00112725	0.939743	0.78981	0.958122	0.858955	0.722283
Enteractinococcus	0.0013622	0.0006774	0.0005475	0	0.0029111	0.00344812	0.520523	0.964565	0.674424	0.477197	0.929199
Flavisolibacter	0.0013619	0	0	0.000310625	0	0	0.449692	-	0.674424	0.656853	-
Sporacetigenium	0.0013517	0	0	0	0.0009511	0.00059825	0.449692	-	-	0.722283	0.964565
Pelagibacterium	0.0013487	0.0007134	0.00190162	0.000914875	0.0011802	0.00027725	0.705457	0.858955	0.752714	0.929199	0.450102
Marinobacterium	0.0013478	0	0	0	0.0002362	0.00026575	0.256839	-	-	0.722283	0.964565
Modestobacter	0.0013451	0	0.0008565	0	0.0002272	0.00026575	0.256839	0.656853	0.674424	0.722283	0.964565
Nakamurella	0.00134	0.0018034	0.000316875	0.000310625	0.0002381	0.00027725	0.820596	0.78981	0.958122	0.893973	0.964565
Aquicella	0.0013113	0.0022486	0.000600625	0.000310625	0.0006964	0	0.762369	0.722283	0.674424	0.964565	0.722283
Agromyces	0.0012646	0	0	0.000310625	0.0002381	0	0.705457	-	0.674424	0.893973	0.722283
Alcanivorax	0.0012646	0	0	0	0	0	0.705457	-	-	-	-
Acidothermus	0.0012376	0.0090954	0.001485	0.00156463	0.0004642	0.0008645	0.705457	0.593955	1	0.593955	0.656853
Azospirillum	0.0012284	0.0025968	0.00682337	0.00721037	0.002857	0.00261663	0.762369	0.893973	0.494837	0.893973	0.656853
Tissierella	0.0012107	0.0004705	0.00529975	0.085759	0.0004467	0.000576375	0.939743	0.722283	0.752714	0.893973	0.656853
Marivita	0.0011852	0.0002353	0.0002855	0.000299125	0	0.000568875	0.705457	0.964565	0.958122	0.656853	0.374259
Centipeda	0.0011665	0	0.000276875	0	0	0	0.705457	0.656853	0.674424	-	-
Tatumella	0.0011665	0.0007153	0.0008755	0	0.0052378	0.00026575	0.762369	0.858955	0.400814	0.722283	0.964565
Macrococcus	0.0011611	0.0011335	0.0176273	0	0.0011707	0.00286388	0.762369	0.423901	0.207578	0.477197	0.78981
Trichococcus	0.0011506	0.0013835	0.000633875	0.000310625	0.0025676	0.001133	0.96985	0.563575	0.958122	0.450102	0.656853
Armatimonas	0.0011364	0	0.0005675	0.001254	0.0002466	0.000297875	0.705457	0.656853	0.958122	0.893973	0.964565
Nosocomiicoccus	0.0011364	0	0.0002855	0	0	0	0.705457	0.656853	0.674424	-	-
Winogradskyella	0.0011364	0	0	0	0	0	0.705457	-	-	-	-
Dolosigranulum	0.0011346	0.0016575	0.00027375	0.000621375	0.0002233	0	0.256839	0.119966	0.59951	0.533964	0.722283
Perlucidibaca	0.0011334	0.000224	0.000837375	0.0003135	0	0	0.384673	0.533964	0.674424	0.656853	-
Desulfotomaculum	0.0011275	0.0019161	0	0.00155313	0.0084572	0.00059825	0.705457	0.477197	0.674424	0.50516	0.450102
Helcococcus	0.0011243	0.0009258	0.00111425	0.00062425	0.0011947	0.00242612	0.520523	0.858955	1	0.78981	0.929199
Tepidanaerobacter	0.0011243	0.0009787	0.000316875	0.00062125	0.000945	0	0.96985	0.964565	0.958122	0.964565	0.722283
Facklamia	0.0011227	0	0.000633875	0.000898	0.0006976	0	0.256839	0.656853	0.752714	0.929199	0.286321
Bogoriella	0.0010954	0	0	0	0	0.00027725	0.256839	-	-	-	0.656853
Salinicoccus	0.001071	0.000223	0	0.000297875	0	0	0.96985	0.722283	0.674424	0.656853	-
Vitreoscilla	0.0010117	0	0	0	0	0	0.705457	-	-	-	-
Brochothrix	0.0009921	0	0	0	0	0	0.449692	-	-	-	-
Butyrivibrio	0.0009834	0	0.000276875	0	0.0002362	0	0.705457	0.656853	0.674424	0.722283	0.722283
Caldicellulosiruptor	0.0009834	0.0002258	0.000276875	0.000310625	0	0	0.96985	0.964565	0.958122	0.656853	-
Syntrophorhabdus	0.0009834	0	0.0008305	0.00435012	0.0002466	0	0.705457	0.656853	0.958122	0.893973	0.722283
Thermicanus	0.0009725	0.0004579	0	0	0	0	0.879829	0.477197	-	-	-
Arenimonas	0.0009569	0.0048217	0.00091075	0.00155313	0.0002466	0.00027725	0.879829	1	0.752714	0.893973	0.964565
Thioprofundum	0.0009332	0	0.00029925	0	0	0	0.705457	0.656853	0.674424	-	-
Varibaculum	0.0009151	0	0	0.000297875	0.0002233	0	0.449692	-	0.674424	0.893973	0.722283
Capnocytophaga	0.0009139	0	0.00029925	0	0	0	0.256839	0.656853	0.674424	-	-
Cellulomonas	0.0009116	0.0007565	0.000633875	0	0.0002321	0.00027725	0.762369	0.78981	0.674424	0.722283	0.964565
Chitinophaga	0.0009091	0.0013086	0	0.00062125	0.0090472	0	0.96985	0.722283	0.674424	0.964565	0.722283
Terasakiella	0.0009091	0	0	0.000299125	0.0002359	0	0.705457	-	0.674424	0.893973	0.722283
Azonexus	0.0009036	0.0002303	0	0.000310625	0	0	0.705457	0.722283	0.674424	0.656853	-
Ruegeria	0.0009036	0.0002353	0.000602375	0	0.0002378	0.00028925	0.705457	0.593955	0.400814	0.722283	0.964565
Thermus	0.0009036	0	0	0	0	0	0.449692	-	-	-	-
Sediminibacterium	0.0008909	0.0172793	0.0119164	0.0144179	0.007152	0.00953175	0.650147	0.563575	0.674424	0.593955	0.893973
Ferribacterium	0.000889	0	0.000602375	0.000627	0	0	0.256839	0.374259	0.752714	0.656853	-
Aestuariibacter	0.0008872	0	0.0002855	0	0.0002272	0	0.705457	0.656853	0.674424	0.722283	0.722283
Patulibacter	0.0008644	0.0004706	0.000572875	0	0.0175965	0.0005315	0.705457	0.656853	0.400814	0.477197	0.722283
Cystobacter	0.0008568	0	0	0.0003135	0.0009865	0.000893625	0.705457	-	0.674424	0.964565	0.964565
Desemzia	0.0008568	0	0.0005815	0.000297875	0.0002362	0.000299125	0.705457	0.374259	0.752714	0.893973	0.893973
Craurococcus	0.0008337	0	0.000562375	0	0.0002233	0.000578625	0.449692	0.374259	0.400814	0.722283	0.893973
Stenotrophomonas	0.0007866	0.0014511	0.000562375	0.00062425	0.0002466	0.00026575	0.650147	0.423901	0.833635	0.533964	0.964565
Flavitalea	0.0007788	0.004095	0.000276875	0.000310625	0.0002378	0.000299125	0.705457	0.450102	0.958122	0.893973	0.893973
Caldilinea	0.0007588	0.0011939	0.00368837	0.001254	0.0041926	0.00268075	0.705457	0.858955	0.958122	0.964565	0.964565
Cerasibacillus	0.0007588	0.0002258	0	0	0	0	0.96985	0.722283	-	-	-
Spirosoma	0.0007588	0	0	0	0	0	0.705457	-	-	-	-
Aggregatibacter	0.0007467	0.0002339	0	0	0	0	0.650147	0.722283	-	-	-
Iamia	0.0007314	0.0002617	0.00029925	0	0.0002381	0	0.705457	0.964565	0.674424	0.722283	0.722283
Petrobacter	0.0007196	0.0004579	0	0.000286125	0.0004595	0	0.879829	0.477197	0.674424	0.78981	0.477197
Fibrobacter	0.0007074	0.0005064	0.000316875	0.000310625	0.0002321	0.00027725	0.939743	0.78981	0.958122	0.893973	0.964565
Methylophaga	0.0007039	0	0	0	0	0	0.449692	-	-	-	-
Sphingobium	0.000702	0.0020453	0.000600625	0.000293625	0.0040474	0.0008615	0.850107	0.78981	0.674424	0.964565	0.656853
Gilliamella	0.0006999	0.0002447	0.000899875	0.0003135	0	0.00088525	0.96985	0.350846	0.430897	0.656853	0.182602
Rhodanobacter	0.0006878	0.0011679	0.00173725	0.0015675	0.0002466	0	0.705457	0.689278	0.494837	0.893973	0.722283
Parvibaculum	0.0006843	0.0011577	0	0	0.0007133	0.00027725	0.939743	0.477197	-	0.722283	0.964565
Mariprofundus	0.0006818	0	0	0	0.0002359	0	0.705457	-	-	0.722283	0.722283
Pediococcus	0.0006818	0	0.000560625	0.000624125	0.0002378	0.00059825	0.705457	0.374259	0.833635	0.533964	0.893973
Pseudoalteromonas	0.0006818	0	0	0	0	0	0.705457	-	-	-	-
Segetibacter	0.0006818	0	0.0002855	0	0	0.00026575	0.705457	0.656853	0.674424	-	0.656853
Wautersiella	0.0006813	0	0.000316875	0	0.0002321	0.000299125	0.449692	0.656853	0.674424	0.722283	0.893973
Amaricoccus	0.0006763	0.0007573	0	0	0.0002381	0	0.939743	0.477197	-	0.722283	0.722283
Proteiniclasticum	0.0006759	0.0053002	0	0.00683463	0.006343	0.00059825	0.879829	0.477197	0.400814	0.929199	0.50516
Thermovirga	0.0006752	0.0019367	0	0.00155313	0.0014025	0	1	0.477197	0.674424	0.625063	0.286321
Petrimonas	0.0006746	0.0114792	0	0.0108737	0.0230912	0.0008975	0.705457	0.477197	0.400814	0.929199	0.50516
Maritalea	0.0006709	0	0	0	0	0	0.449692	-	-	-	-
Allobaculum	0.0006654	0	0	0	0.00449	0.005483	0.705457	-	-	0.477197	0.656853
Pseudidiomarina	0.0006654	0.0002353	0	0	0.0002272	0	0.96985	0.722283	-	0.722283	0.722283
Desulfomonile	0.0006556	0	0	0.00341787	0	0	0.705457	-	0.674424	0.656853	-
Rhodococcus	0.0006426	0	0	0	0.0002277	0	0.705457	-	-	0.722283	0.722283
Oxalobacter	0.0005686	0	0.000827375	0	0	0.0008645	0.449692	0.374259	0.400814	-	0.374259
Abiotrophia	0.0005059	0	0	0	0	0	0.705457	-	-	-	-
Desulfatitalea	0.0005059	0	0	0	0	0	0.705457	-	-	-	-
Ectothiorhodospira	0.0005059	0	0	0	0	0	0.705457	-	-	-	-
Paenalcaligenes	0.0004817	0.0002447	0	0	0.000901	0.00115725	0.96985	0.722283	-	0.477197	0.858955
Azohydromonas	0.0004802	0	0	0	0	0	0.449692	-	-	-	-
Pectobacterium	0.0004802	0.0004778	0	0.00207463	0.0023447	0.00028925	1	0.477197	0.207578	0.929199	0.286321
Parvularcula	0.0004788	0.0002339	0	0	0	0	0.96985	0.722283	-	-	-
Wolinella	0.0004788	0.0004679	0	0.000286125	0.0002233	0	0.96985	0.722283	0.674424	0.893973	0.722283
Desulfuromonas	0.0004747	0.0004894	0	0.0012425	0.0032826	0	0.762369	0.722283	0.674424	0.722283	0.477197
Huaishuia	0.0004667	0	0	0	0	0.0005315	0.449692	-	-	-	0.656853
Legionella	0.0004606	0.0002617	0.00120137	0.000310625	0.0036993	0.00234162	0.762369	0.533964	0.59951	0.964565	0.656853
Ammoniphilus	0.0004545	0	0.0002855	0	0	0	0.705457	0.656853	0.674424	-	-
Dyella	0.0004545	0.0006891	0.00028375	0	0	0.000297875	0.705457	0.78981	0.674424	-	0.656853
Tepidimonas	0.0004545	0	0	0	0	0	0.705457	-	-	-	-
Tessaracoccus	0.0004545	0	0	0	0	0	0.705457	-	-	-	-
Janthinobacterium	0.0004528	0.0006937	0	0	0	0	0.939743	0.477197	-	-	-
Kineosporia	0.0004528	0.0050588	0.000296	0.000310625	0.0271334	0.00297162	0.289918	0.286321	0.958122	0.563575	0.824212
Brassicibacter	0.000451	0.0017127	0	0.00186375	0.002117	0	0.96985	0.722283	0.674424	0.625063	0.286321
Defluviicoccus	0.000451	0.0005234	0.000316875	0.000310625	0	0	0.96985	0.964565	0.958122	0.656853	-
Pedobacter	0.000451	0.0043203	0.0018615	0.0084215	0.0014072	0.00059575	0.0493662	0.182602	0.528612	0.423901	0.78981
Terrimonas	0.000451	0.006634	0.00438875	0.0031235	0.0014507	0.00115013	0.384673	0.929199	0.916359	0.722283	0.929199
Williamsia	0.000451	0.0023554	0	0.000310625	0.0011785	0.00026575	0.96985	0.722283	0.674424	0.722283	0.722283
Dysgonomonas	0.0004497	0.0017127	0	0.0012425	0.0014045	0	0.96985	0.722283	0.674424	0.78981	0.477197
Sphaerochaeta	0.0004497	0.0036702	0.000316875	0.0083875	0.006557	0.000299125	0.96985	0.964565	0.59951	0.858955	0.722283
Syntrophaceticus	0.0004497	0.0002447	0.00095075	0	0	0	0.96985	0.893973	0.674424	-	-
Cryptosporangium	0.0004473	0.000994	0	0.000293625	0.006188	0.00026575	0.879829	0.477197	0.674424	0.722283	0.722283
Aquimonas	0.0004436	0	0	0	0.0002359	0	0.705457	-	-	0.722283	0.722283
Coprobacillus	0.0004436	0.0002331	0.00193038	0.00154475	0.0410419	0.00342387	0.96985	0.109745	0.674424	0.689278	0.929199
Gramella	0.0004436	0	0	0	0	0.000299125	0.705457	-	-	-	0.656853
Sunxiuqinia	0.0004436	0	0.0012345	0	0	0.000297875	0.705457	0.374259	0.400814	-	0.656853
Vogesella	0.0004436	0	0	0	0	0	0.705457	-	-	-	-
Alicyclobacillus	0.0003278	0	0	0	0	0	0.705457	-	-	-	-
Alkaliphilus	0.0003278	0	0.00110725	0.000293625	0	0	0.705457	0.656853	0.958122	0.656853	-
Bellilinea	0.0003278	0	0	0.000932125	0.0002466	0	0.705457	-	0.674424	0.893973	0.722283
Howardella	0.0003278	0	0.00110725	0.00117037	0.0014107	0.00149575	0.705457	0.656853	0.752714	0.858955	0.824212
Methylomonas	0.0003278	0	0	0	0	0.000297875	0.705457	-	-	-	0.656853
Thiobaca	0.0003278	0.0004597	0	0	0.0002233	0	0.762369	0.477197	-	0.722283	0.722283
Thiobacillus	0.0003278	0	0	0.00249412	0.0002272	0.000297875	0.705457	-	0.400814	0.533964	0.893973
Albidiferax	0.0002529	0.0182357	0.00258662	0.0034485	0.0007228	0.00148938	0.650147	0.929199	0.752714	0.858955	0.858955
Dactylosporangium	0.0002529	0.0004684	0	0	0	0	0.762369	0.477197	-	-	-
Elusimicrobium	0.0002529	0	0	0	0	0	0.705457	-	-	-	-
Gardnerella	0.0002529	0	0.000316875	0.0003135	0.0002466	0	0.705457	0.656853	0.958122	0.893973	0.722283
Peredibacter	0.0002529	0.0016223	0.00141175	0.000627	0	0	0.705457	0.929199	0.674424	0.656853	-
Salinimicrobium	0.0002529	0	0	0	0	0	0.705457	-	-	-	-
Tumebacillus	0.0002529	0	0	0	0	0	0.705457	-	-	-	-
Candidatus_Koribacter	0.0002333	0	0.00029925	0	0	0	0.705457	0.656853	0.674424	-	-
Rhodopseudomonas	0.0002333	0.0018896	0.00113488	0.0003135	0.0038179	0.00215825	0.427355	0.563575	0.958122	0.78981	0.929199
Roseovarius	0.0002333	0.0004516	0	0	0	0	0.96985	0.722283	-	-	-
Sulfurovum	0.0002333	0.0002447	0	0	0	0.000310125	0.96985	0.722283	-	-	0.656853
Balneola	0.0002273	0	0	0	0	0	0.705457	-	-	-	-
Constrictibacter	0.0002273	0	0	0	0	0.00026575	0.705457	-	-	-	0.656853
Globicatella	0.0002273	0	0	0	0	0	0.705457	-	-	-	-
Lutibacter	0.0002273	0	0	0	0	0	0.705457	-	-	-	-
Methylobacter	0.0002273	0	0.00028375	0	0	0	0.705457	0.656853	0.674424	-	-
Myroides	0.0002273	0.0002331	0	0	0	0	0.96985	0.722283	-	-	-
Promicromonospora	0.0002273	0	0.00028375	0	0	0	0.705457	0.656853	0.674424	-	-
Saccharibacillus	0.0002273	0	0.0002855	0	0	0	0.705457	0.656853	0.674424	-	-
Actinomadura	0.0002255	0.0010468	0	0	0	0	0.96985	0.722283	-	-	-
Anaerolinea	0.0002255	0.0020183	0	0.000931875	0	0	0.650147	0.477197	0.674424	0.656853	-
Cellvibrio	0.0002255	0.0004706	0.00028375	0.00217887	0.0065036	0.000564875	0.96985	0.964565	0.59951	1	1
Dechloromonas	0.0002255	0.0019269	0.0005675	0.00436887	0.0004702	0.000893625	0.198765	0.286321	0.59951	0.722283	0.858955
Dokdonella	0.0002255	0.001832	0	0	0.0002321	0	0.96985	0.722283	-	0.722283	0.722283
Georgfuchsia	0.0002255	0.0010468	0	0	0	0.00027725	0.96985	0.722283	-	-	0.656853
Herpetosiphon	0.0002255	0.0007851	0	0	0	0	0.96985	0.722283	-	-	-
Hoeflea	0.0002255	0	0.000571	0.000310625	0.0002378	0.000299125	0.705457	0.656853	0.958122	0.893973	0.893973
Niastella	0.0002255	0.0004857	0.000316875	0	0	0.00027725	0.705457	0.78981	0.674424	-	0.656853
Polaromonas	0.0002255	0.0002258	0	0.0003135	0	0	0.96985	0.722283	0.674424	0.656853	-
Pseudofulvimonas	0.0002255	0.0004857	0	0.000310625	0	0	0.705457	0.477197	0.674424	0.656853	-
Caloribacterium	0.0002249	0	0	0	0	0.0214535	0.705457	-	-	-	0.374259
Diplorickettsia	0.0002249	0.0014096	0.000560625	0.0003135	0.005946	0.00175	0.650147	1	0.752714	0.450102	0.964565
Azospira	0.0002218	0	0	0	0	0	0.705457	-	-	-	-
Dermabacter	0.0002218	0	0	0.00146838	0	0	0.705457	-	0.674424	0.656853	-
Luteolibacter	0.0002218	0.0065395	0.0124839	0.0313466	0.0007399	0.002053	0.384673	0.625063	0.674424	0.593955	0.593955
Pelagibius	0.0002218	0	0	0	0	0	0.705457	-	-	-	-
Salegentibacter	0.0002218	0.0002339	0	0	0	0	0.96985	0.722283	-	-	-
Arsenicicoccus	0.0002142	0	0	0	0	0	0.705457	-	-	-	-
Alkalibaculum	0	0.000734	0	0.00062125	0.0011729	0	0.705457	0.722283	0.674424	0.78981	0.477197
Anaeroplasma	0	0.0002353	0.000276875	0.000627	0.00067	0.000299125	0.705457	0.964565	0.958122	0.964565	0.964565
Anaerovorax	0	0.0004687	0	0.0006215	0.0006964	0.000299125	0.449692	0.477197	0.674424	0.964565	0.964565
Bacteriovorax	0	0.0004498	0	0.0003135	0	0	0.449692	0.477197	0.674424	0.656853	-
Candidatus_Hydrogenedens	0	0.0004857	0	0.000310625	0.0002321	0	0.449692	0.477197	0.674424	0.893973	0.722283
Candidatus_Pelagibacter	0	0.0093223	0.0107815	0.072101	0.153152	0.113487	0.705457	0.964565	0.674424	0.656853	0.964565
Catelliglobosispora	0	0.0002617	0	0	0	0	0.705457	0.722283	-	-	-
Cohnella	0	0.0002353	0	0	0	0	0.705457	0.722283	-	-	-
Corallococcus	0	0.0018824	0	0	0.0004762	0.0005315	0.705457	0.722283	-	0.722283	0.964565
Cryptobacterium	0	0.0005234	0	0	0.0013839	0.00027725	0.705457	0.722283	-	0.477197	0.722283
Dermacoccus	0	0.0002258	0	0.000293625	0	0	0.705457	0.722283	0.674424	0.656853	-
Desulfomicrobium	0	0.0002447	0.00028375	0.00403925	0.0011689	0	0.705457	0.964565	0.59951	0.858955	0.477197
Desulfosporosinus	0	0.0004894	0	0.00186375	0	0.000299125	0.705457	0.722283	0.674424	0.656853	0.656853
Duganella	0	0.0002617	0	0.000310625	0.0002321	0	0.705457	0.722283	0.674424	0.893973	0.722283
Empedobacter	0	0.0004687	0.000316875	0.000931875	0	0	0.449692	0.858955	0.958122	0.656853	-
Filimonas	0	0.000224	0	0	0.0007143	0	0.705457	0.722283	-	0.722283	0.722283
Fluviicola	0	0.0037289	0.003121	0.00658337	0.0004932	0.000893625	0.705457	0.964565	0.958122	0.893973	0.893973
Fusibacter	0	0.0002331	0.00028375	0	0	0	0.705457	0.964565	0.674424	-	-
Gallicola	0	0.000223	0	0	0	0	0.705457	0.722283	-	-	-
Gemmobacter	0	0.000224	0.000316875	0.000624125	0.0004683	0.000297875	0.705457	0.893973	0.752714	0.722283	0.858955
Georgenia	0	0.0002447	0	0	0	0	0.705457	0.722283	-	-	-
Gracilibacter	0	0.0012234	0	0.00124263	0.0025822	0	0.705457	0.722283	0.400814	1	0.477197
Granulicella	0	0.0004571	0	0	0.0002466	0.000297875	0.449692	0.477197	-	0.722283	0.964565
Holdemania	0	0.000958	0.0008775	0.000624125	0.0018993	0.000894875	0.449692	0.593955	0.752714	0.593955	0.593955
Hyphomonas	0	0.0018616	0.00709312	0.0065805	0.0004553	0.000893625	0.256839	0.625063	0.752714	0.593955	0.893973
Kaistia	0	0.0024137	0.000602375	0	0.0016562	0.000797375	0.13057	0.593955	0.400814	0.477197	0.78981
Kingella	0	0.0002617	0	0	0	0	0.705457	0.722283	-	-	-
Lacibacter	0	0.0024074	0.0012345	0	0	0	0.256839	0.78981	0.400814	-	-
Leuconostoc	0	0.0002303	0	0.000297875	0	0.00115237	0.705457	0.722283	0.674424	0.656853	0.182602
Limnohabitans	0	0.0060595	0.0692285	0.0489052	0.0009865	0.017872	0.705457	0.893973	0.958122	0.893973	0.893973
Luteibacter	0	0.0061443	0.000316875	0.000627	0.0007313	0.00132887	0.449692	0.722283	0.958122	0.858955	0.858955
Mucilaginibacter	0	0.0007134	0	0.00062125	0.0002321	0.00026575	0.449692	0.477197	0.674424	0.893973	0.964565
Opitutus	0	0.0018034	0.0025535	0.0015675	0.0004932	0.000893625	0.449692	0.858955	0.958122	0.893973	0.893973
Oscillochloris	0	0.0005234	0.0056745	0.003762	0	0	0.705457	0.893973	0.958122	0.656853	-
Pelobacter	0	0.0004894	0.001168	0.0012425	0.0007087	0	0.705457	0.593955	0.752714	0.893973	0.722283
Pelotomaculum	0	0.0031808	0.000633875	0.00403813	0.0065957	0.00059825	0.705457	0.964565	0.958122	0.563575	0.50516
Pilimelia	0	0.0007474	0	0	0	0	0.449692	0.477197	-	-	-
Polynucleobacter	0	0.0118859	0.031777	0.034171	0.0147973	0.0220421	0.705457	0.893973	0.958122	0.893973	0.893973
Pseudobutyrivibrio	0	0.0009276	0	0	0	0	0.449692	0.477197	-	-	-
Rikenella	0	0.0002258	0	0	0	0.00028925	0.705457	0.722283	-	-	0.656853
Roseimicrobium	0	0.0017943	0	0.000310625	0	0	0.449692	0.477197	0.674424	0.656853	-
Sandarakinorhabdus	0	0.0004661	0.00794425	0.0112859	0.0034527	0.00863812	0.705457	0.893973	0.958122	0.893973	0.893973
Smithella	0	0.0004778	0.0005675	0.00310687	0.0007046	0.000299125	0.449692	0.858955	0.59951	0.722283	0.78981
Sneathia	0	0.0002331	0	0	0.0002466	0	0.705457	0.722283	-	0.722283	0.722283
Sporolactobacillus	0	0.000224	0	0	0	0.013588	0.705457	0.722283	-	-	0.374259
Sulfuricurvum	0	0.0009322	0	0.00470237	0	0.000297875	0.705457	0.722283	0.674424	0.656853	0.656853
Syntrophus	0	0.0004894	0	0	0.000945	0	0.705457	0.722283	-	0.722283	0.722283
Victivallis	0	0.0006992	0.000600625	0.001254	0.0027128	0.00417013	0.705457	0.656853	0.752714	0.964565	0.893973
Virgisporangium	0	0.0005234	0.000276875	0	0	0	0.705457	0.964565	0.674424	-	-
Xiphinematobacter	0	0.0007851	0	0	0	0	0.705457	0.722283	-	-	-
Anaerofustis	0	0	0.00027375	0	0.0006777	0.000297875	-	0.656853	0.674424	0.477197	0.78981
Azoarcus	0	0	0.00028375	0	0	0	-	0.656853	0.674424	-	-
Caedibacter	0	0	0.00028375	0.000627	0.0002466	0	-	0.656853	0.958122	0.893973	0.722283
Catenulispora	0	0	0.0002855	0	0	0	-	0.656853	0.674424	-	-
Cellulosilyticum	0	0	0.0005675	0	0.0008934	0	-	0.656853	0.674424	0.722283	0.722283
Cloacibacillus	0	0	0.000276875	0	0	0.0008975	-	0.656853	0.674424	-	0.656853
Enterorhabdus	0	0	0.000560625	0	0.0002362	0.00119662	-	0.374259	0.400814	0.722283	0.893973
Meiothermus	0	0	0.000851125	0	0	0.000297875	-	0.656853	0.674424	-	0.656853
Nevskia	0	0	0.0002855	0	0	0	-	0.656853	0.674424	-	-
Prosthecomicrobium	0	0	0.00028375	0	0	0	-	0.656853	0.674424	-	-
Rickettsia	0	0	0.0025535	0.00564288	0	0.0011915	-	0.656853	0.958122	0.656853	0.656853
Rubritepida	0	0	0.0002855	0	0	0	-	0.656853	0.674424	-	-
Silanimonas	0	0	0.00028375	0	0	0	-	0.656853	0.674424	-	-
Spirochaeta	0	0	0.000553625	0.00714663	0	0	-	0.656853	0.958122	0.656853	-
Stella	0	0	0.00340463	0	0	0	-	0.656853	0.674424	-	-
Sulfuritalea	0	0	0.000851125	0	0.0002466	0	-	0.656853	0.674424	0.722283	0.722283
Tolumonas	0	0	0.00028375	0	0	0	-	0.656853	0.674424	-	-
Angustibacter	0	0	0	0.000310625	0	0	-	-	0.674424	0.656853	-
Brumimicrobium	0	0	0	0.00186437	0	0	-	-	0.674424	0.656853	-
Bulleidia	0	0	0	0.000286125	0.000231	0	-	-	0.674424	0.964565	0.722283
Desulfobacterium	0	0	0	0.00155363	0	0	-	-	0.674424	0.656853	-
Desulfocurvus	0	0	0	0.000310625	0	0	-	-	0.674424	0.656853	-
Edaphobacter	0	0	0	0.000310625	0.00134	0.001423	-	-	0.674424	0.964565	0.656853
Jahnella	0	0	0	0.000310625	0	0	-	-	0.674424	0.656853	-
Panacagrimonas	0	0	0	0.000310625	0	0	-	-	0.674424	0.656853	-
Prosthecobacter	0	0	0	0.000627	0	0	-	-	0.674424	0.656853	-
Scardovia	0	0	0	0.0020935	0.0031873	0.00631775	-	-	0.674424	0.964565	0.893973
Sulfurospirillum	0	0	0	0.00031075	0	0	-	-	0.674424	0.656853	-
Vampirovibrio	0	0	0	0.000310625	0.0002321	0	-	-	0.674424	0.893973	0.722283
Xanthobacter	0	0	0	0.0003135	0	0.0005315	-	-	0.674424	0.656853	0.656853
Actinospica	0	0	0	0	0.0002277	0	-	-	-	0.722283	0.722283
Aminomonas	0	0	0	0	0.0009408	0	-	-	-	0.477197	0.477197
Halothiobacillus	0	0	0	0	0.0002233	0	-	-	-	0.722283	0.722283
Marinococcus	0	0	0	0	0.00067	0.00115725	-	-	-	0.722283	0.893973
Methylohalomonas	0	0	0	0	0.0002378	0	-	-	-	0.722283	0.722283
Paenibacillus	0	0	0	0	0.0004828	0	-	-	-	0.477197	0.477197
Solimonas	0	0	0	0	0.0002381	0	-	-	-	0.722283	0.722283
Thalassobaculum	0	0	0	0	0.0002277	0	-	-	-	0.722283	0.722283
Trueperella	0	0	0	0	0.00067	0.000867875	-	-	-	0.722283	0.893973
Verrucomicrobium	0	0	0	0	0.0002381	0	-	-	-	0.722283	0.722283
Gracilimonas	0	0	0	0	0	0.00027725	-	-	-	-	0.656853
Thauera	0	0	0	0	0	0.00028925	-	-	-	-	0.656853
